# Supplementary material for: catena-Poly[[[diaqua­copper(II)]-bis­[μ-1,1′-(butane-1,4-di­yl)diimidazole-κ2 N 3:N 3′]] dinitrate]
Source: Acta Crystallogr Sect E Struct Rep Online. 2008 Aug 30;64(Pt 9):m1220. doi: 10.1107/S1600536808027281 (PMC2960687; doi:10.1107/S1600536808027281)
Supplement: Supplementary file 1 [file e-64-m1220-sup1.cif]

##############################################################################
###                                                                        ###
###        Electronic paper (Acta Crystallographica Section E)             ###
###                                                                        ###
##############################################################################
#                                                                            #
# This CIF contains the data in a paper accepted for publication in Acta     #
# Crystallographica Section E. It conforms to the requirements of Notes      #
# for Authors for Section E, and has been peer reviewed under the auspices   #
# of the IUCr Commission on Journals.                                        #
#                                                                            #
# Full details of the Crystallographic Information File format               #
# are given in the paper "The Crystallographic Information File (CIF):       #
# a New Standard Archive File for Crystallography" by S. R. Hall, F. H.      #
# Allen and I. D. Brown [Acta Cryst. (1991), A47, 655-685].                  #
#                                                                            #
# The current version of the core CIF dictionary is obtainable from          #
# ftp://ftp.iucr.org/pub/cif_core.dic. The current version number is 2.4.    #
#                                                                            #
# Software is freely available for graphical display of the structure(s) in  #
# this CIF.  For information consult the CIF home page http://www.iucr.org/  #
# cif/home.html                                                              #
#                                                                            #
# This file may be used for bona fide research purposes within the           #
# scientific community so long as proper attribution is given to the journal # 
# article from which it was obtained.                                        #
#                                                                            #
##############################################################################
                                             
data_global
_journal_date_recd_electronic     2008-07-22
_journal_date_accepted     2008-08-25
_journal_name_full     'Acta Crystallographica, Section E'
_journal_year     2008
_journal_volume     64
_journal_issue      9
_journal_page_first     m1220
_journal_page_last     m1220
_journal_paper_category     QM
_journal_coeditor_code     NG2477
_publ_contact_author_name     'Dr Liu, Xiao-Yang'
_publ_contact_author_address
;
State Key Laboratory of Inorganic Synthesis and Preparative Chemistry
College of Chemistry
Jilin University
Changchun 130012
People's Republic of China
;
_publ_contact_author_email     wangxf103@mail.jlu.edu.cn
_publ_contact_author_fax     '86-431-5168533'
_publ_contact_author_phone     '86-431-5168624'
_publ_section_title
;\
<i>catena</i>-Poly[[[diaquacopper(II)]-bis[\m-1,1'-(butane-1,4-diyl)\
diimidazole-\k^2^<i>N</i>^3^:<i>N</i>^3'^]] dinitrate]
;
loop_
    _publ_author_name
    _publ_author_footnote
    _publ_author_address
    'Wang, Xiao-Feng' .
;
State Key Laboratory of Inorganic Synthesis and Preparative Chemistry
College of Chemistry
Jilin University
Changchun 130012
People's Republic of China
;
    'Wang, Jin-Feng' .
;
State Key Laboratory of Inorganic Synthesis and Preparative Chemistry
College of Chemistry
Jilin University
Changchun 130012
People's Republic of China
;
    'Liu, Xiao-Yang' .
;
State Key Laboratory of Inorganic Synthesis and Preparative Chemistry
College of Chemistry
Jilin University
Changchun 130012
People's Republic of China
;
data_I
_chemical_name_systematic
;
<i>catena</i>-Poly[[[diaquacopper(II)]-bis[\m-1,1'-(butane-1,4-
diyl)diimidazole-\k^2^<i>N</i>^3^:<i>N</i>^3'^]] dinitrate]
;
_chemical_name_common     ?
_chemical_formula_moiety     'C20 H32 Cu N8 O2, 2(N O3)'
_chemical_formula_sum     'C20 H32 Cu N10 O8'
_chemical_formula_iupac     '[Cu (C10 H14 N4)2 (H2 O)2] (N O3)2'
_chemical_formula_weight     604.10
_chemical_melting_point     ?
_symmetry_cell_setting     monoclinic
_symmetry_space_group_name_H-M     'C 2/c'
_symmetry_space_group_name_Hall     '-C 2yc'
loop_
    _symmetry_equiv_pos_as_xyz
    'x, y, z'
    '-x, y, -z+1/2'
    'x+1/2, y+1/2, z'
    '-x+1/2, y+1/2, -z+1/2'
    '-x, -y, -z'
    'x, -y, z-1/2'
    '-x+1/2, -y+1/2, -z'
    'x+1/2, -y+1/2, z-1/2'
_cell_length_a     22.161(11)
_cell_length_b     10.334(4)
_cell_length_c     14.366(7)
_cell_angle_alpha     90.00
_cell_angle_beta     126.375(18)
_cell_angle_gamma     90.00
_cell_volume     2649(2)
_cell_formula_units_Z     4
_cell_measurement_reflns_used     11099
_cell_measurement_theta_min     3.27
_cell_measurement_theta_max     27.48
_cell_measurement_temperature     291(2)
_exptl_crystal_description     block
_exptl_crystal_colour     blue
_exptl_crystal_size_max     0.48
_exptl_crystal_size_mid     0.36
_exptl_crystal_size_min     0.25
_exptl_crystal_density_diffrn     1.515
_exptl_crystal_density_meas     ?
_exptl_crystal_density_method     'not measured'
_exptl_crystal_F_000     1260
_exptl_absorpt_coefficient_mu     0.889
_exptl_absorpt_correction_type     Multi-scan
_exptl_absorpt_process_details     '(ABSCOR; Higashi, 1995)'
_exptl_absorpt_correction_T_min     0.6729
_exptl_absorpt_correction_T_max     0.8084
_exptl_special_details
;
;
_diffrn_ambient_temperature     291(2)
_diffrn_radiation_type     MoK\a
_diffrn_radiation_wavelength     0.71073
_diffrn_radiation_source     'fine-focus sealed tube'
_diffrn_radiation_monochromator     graphite
_diffrn_measurement_device_type     'Rigaku R-AXIS RAPID'
_diffrn_measurement_method     \w
_diffrn_detector_area_resol_mean     ?
_diffrn_reflns_number     12704
_diffrn_reflns_av_R_equivalents     0.0242
_diffrn_reflns_av_sigmaI/netI     0.0191
_diffrn_reflns_theta_min     3.27
_diffrn_reflns_theta_max     27.48
_diffrn_reflns_theta_full     27.48
_diffrn_measured_fraction_theta_max     0.992
_diffrn_measured_fraction_theta_full     0.992
_diffrn_reflns_limit_h_min     -28
_diffrn_reflns_limit_h_max     28
_diffrn_reflns_limit_k_min     -13
_diffrn_reflns_limit_k_max     12
_diffrn_reflns_limit_l_min     -18
_diffrn_reflns_limit_l_max     18
_diffrn_standards_number     0
_diffrn_standards_interval_count     0
_diffrn_standards_interval_time     0
_diffrn_standards_decay_%     0
_refine_special_details
;
Refinement of <i>F</i>^2^ against ALL reflections. The weighted <i>R</i>-factor
<i>wR</i> and goodness of fit <i>S</i> are based on <i>F</i>^2^, conventional
<i>R</i>-factors <i>R</i> are based on <i>F</i>, with <i>F</i> set to zero for
negative <i>F</i>^2^. The threshold expression of <i>F</i>^2^ >
\s(<i>F</i>^2^) is used only for calculating <i>R</i>-factors(gt) <i>etc</i>.
and is not relevant to the choice of reflections for refinement.
<i>R</i>-factors based on <i>F</i>^2^ are statistically about twice as large
as those based on <i>F</i>, and <i>R</i>- factors based on ALL data will be
even larger.
;
_reflns_number_total     3023
_reflns_number_gt     2753
_reflns_threshold_expression     I>2\s(I)
_refine_ls_structure_factor_coef     Fsqd
_refine_ls_matrix_type     full
_refine_ls_R_factor_all     0.0420
_refine_ls_R_factor_gt     0.0389
_refine_ls_wR_factor_gt     0.1111
_refine_ls_wR_factor_ref     0.1134
_refine_ls_goodness_of_fit_ref     1.068
_refine_ls_restrained_S_all     1.068
_refine_ls_number_reflns     3023
_refine_ls_number_parameters     188
_refine_ls_number_restraints     0
_refine_ls_hydrogen_treatment     constr
_refine_ls_weighting_scheme     calc
_refine_ls_weighting_details
         'calc w=1/[\s^2^(Fo^2^)+(0.0644P)^2^+3.5066P] where P=(Fo^2^+2Fc^2^)/3'
_atom_sites_solution_hydrogens     geom
_atom_sites_solution_primary     direct
_atom_sites_solution_secondary     difmap
_refine_ls_shift/su_max     0.001
_refine_ls_shift/su_mean     0.001
_refine_diff_density_max     0.819
_refine_diff_density_min     -0.548
_refine_ls_extinction_method     none
_refine_ls_extinction_coef     ?
loop_
    _atom_type_symbol
    _atom_type_description
    _atom_type_scat_dispersion_real
    _atom_type_scat_dispersion_imag
    _atom_type_scat_source
    'C' 'C' 0.0033 0.0016
                         'International Tables Vol C Tables 4.2.6.8 and 6.1.1.4'
    'H' 'H' 0.0000 0.0000
                         'International Tables Vol C Tables 4.2.6.8 and 6.1.1.4'
    'N' 'N' 0.0061 0.0033
                         'International Tables Vol C Tables 4.2.6.8 and 6.1.1.4'
    'O' 'O' 0.0106 0.0060
                         'International Tables Vol C Tables 4.2.6.8 and 6.1.1.4'
    'Cu' 'Cu' 0.3201 1.2651
                         'International Tables Vol C Tables 4.2.6.8 and 6.1.1.4'
_computing_data_collection     'RAPID-AUTO (Rigaku, 1998)'
_computing_cell_refinement     'RAPID-AUTO (Rigaku, 1998)'
_computing_data_reduction     'CrystalStructure (Rigaku/MSC, 2002)'
_computing_structure_solution     'SHELXS97 (Sheldrick, 2008)'
_computing_structure_refinement     'SHELXL97 (Sheldrick, 2008)'
_computing_molecular_graphics     'SHELXTL (Sheldrick, 2008)'
_computing_publication_material     'SHELXL97 (Sheldrick, 2008)'
loop_
    _atom_site_type_symbol
    _atom_site_label
    _atom_site_fract_x
    _atom_site_fract_y
    _atom_site_fract_z
    _atom_site_U_iso_or_equiv
    _atom_site_adp_type
    _atom_site_calc_flag
    _atom_site_refinement_flags
    _atom_site_occupancy
    _atom_site_disorder_assembly
    _atom_site_disorder_group
    C C1 0.43494(12) 0.5667(2) 0.87357(19) 0.0360(4) Uani d . 1 A 1
    H H1 0.4387 0.4802 0.8600 0.043 Uiso calc R 1 A 1
    C C2 0.40800(13) 0.6108(2) 0.9310(2) 0.0395(5) Uani d . 1 A 1
    H H2 0.3901 0.5611 0.9638 0.047 Uiso calc R 1 A 1
    C C3 0.44106(11) 0.7749(2) 0.87476(18) 0.0321(4) Uani d . 1 A 1
    H H3 0.4495 0.8593 0.8627 0.038 Uiso calc R 1 A 1
    C C4 0.38590(14) 0.8327(3) 0.9787(2) 0.0460(6) Uani d . 1 A 1
    H H4A 0.4039 0.9190 0.9807 0.055 Uiso calc R 1 A 1
    H H4B 0.4069 0.8078 1.0576 0.055 Uiso calc R 1 A 1
    C C5 0.30100(14) 0.8355(3) 0.9086(2) 0.0514(7) Uani d . 1 A 1
    H H5A 0.2872 0.8926 0.9467 0.062 Uiso calc R 1 A 1
    H H5B 0.2836 0.7493 0.9084 0.062 Uiso calc R 1 A 1
    C C6 0.26042(14) 0.8803(3) 0.7830(2) 0.0473(6) Uani d . 1 A 1
    H H6A 0.2128 0.9186 0.7569 0.057 Uiso calc R 1 A 1
    H H6B 0.2902 0.9470 0.7804 0.057 Uiso calc R 1 A 1
    C C7 0.24623(12) 0.7730(2) 0.70083(18) 0.0394(5) Uani d . 1 A 1
    H H7A 0.2938 0.7405 0.7214 0.047 Uiso calc R 1 A 1
    H H7B 0.2205 0.7023 0.7082 0.047 Uiso calc R 1 A 1
    C C8 0.22282(12) 0.9038(3) 0.5330(2) 0.0427(5) Uani d . 1 A 1
    H H8 0.2696 0.9427 0.5699 0.051 Uiso calc R 1 A 1
    C C9 0.16308(12) 0.9201(3) 0.42203(19) 0.0402(5) Uani d . 1 A 1
    H H9 0.1619 0.9731 0.3687 0.048 Uiso calc R 1 A 1
    C C10 0.12939(11) 0.7874(2) 0.49805(18) 0.0325(4) Uani d . 1 A 1
    H H10 0.1010 0.7315 0.5086 0.039 Uiso calc R 1 A 1
    Cu Cu1 0.5000 0.66433(3) 0.7500 0.02769(13) Uani d S 1 . 1
    N N1 0.45588(9) 0.67011(16) 0.83845(14) 0.0293(4) Uani d . 1 A 1
    N N2 0.41221(9) 0.74259(19) 0.93120(14) 0.0328(4) Uani d . 1 A 1
    N N3 0.20075(10) 0.81828(18) 0.58036(16) 0.0342(4) Uani d . 1 A 1
    N N4 0.10424(9) 0.84658(17) 0.39970(15) 0.0317(4) Uani d . 1 . 1
    N N5 0.59796(14) 0.1501(2) 0.7259(3) 0.0516(6) Uani d . 1 B 1
    O O1 0.5000 0.9027(3) 0.7500 0.0740(10) Uani d S 1 . .
    H H11 0.4628 0.9523 0.7254 0.111 Uiso d R 1 . .
    O O2 0.5825(2) 0.0978(4) 0.6366(3) 0.1229(13) Uani d . 1 . .
    O O3 0.5894(5) 0.2662(7) 0.7011(8) 0.089(2) Uani d P 0.50 . .
    O O4 0.61485(19) 0.0723(3) 0.8025(3) 0.0997(10) Uani d . 1 . .
    O O5 0.5000 0.4120(3) 0.7500 0.0640(8) Uani d S 1 . .
    H H12 0.4690 0.3573 0.7433 0.082(13) Uiso d R 1 . .
    O O3' 0.6140(5) 0.2592(7) 0.7753(9) 0.099(3) Uani d P 0.50 C 2
loop_
    _atom_site_aniso_label
    _atom_site_aniso_U_11
    _atom_site_aniso_U_22
    _atom_site_aniso_U_33
    _atom_site_aniso_U_12
    _atom_site_aniso_U_13
    _atom_site_aniso_U_23
    C1 0.0384(11) 0.0388(11) 0.0349(10) 0.0060(9) 0.0239(9) 0.0065(9)
    C2 0.0400(11) 0.0502(13) 0.0353(11) 0.0056(10) 0.0263(10) 0.0109(10)
    C3 0.0270(9) 0.0405(11) 0.0284(9) -0.0014(8) 0.0162(8) -0.0031(8)
    C4 0.0390(12) 0.0706(17) 0.0274(11) 0.0129(11) 0.0191(10) -0.0063(10)
    C5 0.0388(12) 0.089(2) 0.0311(12) 0.0203(12) 0.0233(11) 0.0022(11)
    C6 0.0419(12) 0.0596(14) 0.0324(11) 0.0185(11) 0.0178(10) 0.0020(11)
    C7 0.0314(10) 0.0485(13) 0.0256(10) 0.0068(9) 0.0099(9) 0.0054(9)
    C8 0.0284(10) 0.0633(15) 0.0339(11) -0.0104(10) 0.0170(9) -0.0013(10)
    C9 0.0313(10) 0.0588(14) 0.0309(10) -0.0083(10) 0.0187(9) 0.0017(10)
    C10 0.0263(9) 0.0397(10) 0.0281(10) -0.0016(8) 0.0144(8) 0.0021(8)
    Cu1 0.02036(18) 0.0421(2) 0.02152(19) 0.000 0.01289(15) 0.000
    N1 0.0239(8) 0.0408(9) 0.0241(8) 0.0015(6) 0.0147(7) -0.0004(6)
    N2 0.0254(8) 0.0509(10) 0.0216(8) 0.0055(7) 0.0135(7) -0.0009(7)
    N3 0.0252(8) 0.0453(10) 0.0258(9) 0.0011(7) 0.0116(7) 0.0020(7)
    N4 0.0249(8) 0.0436(9) 0.0260(8) -0.0019(7) 0.0147(7) 0.0002(7)
    N5 0.0477(12) 0.0460(12) 0.0739(17) 0.0010(9) 0.0430(13) 0.0065(11)
    O1 0.098(2) 0.0383(14) 0.134(3) 0.000 0.095(3) 0.000
    O2 0.162(3) 0.137(3) 0.090(2) -0.032(3) 0.086(3) -0.006(2)
    O3 0.112(6) 0.045(3) 0.150(7) 0.023(4) 0.098(6) 0.024(5)
    O4 0.109(2) 0.108(2) 0.0686(16) -0.0290(19) 0.0449(16) 0.0012(16)
    O5 0.086(2) 0.0417(14) 0.097(2) 0.000 0.072(2) 0.000
    O3' 0.085(5) 0.043(3) 0.158(8) 0.002(3) 0.066(6) 0.001(5)
_geom_special_details
;
All e.s.d.'s (except the e.s.d. in the dihedral angle between two l.s. planes)
are estimated using the full covariance matrix. The cell e.s.d.'s are taken
into account individually in the estimation of e.s.d.'s in distances, angles
and torsion angles; correlations between e.s.d.'s in cell parameters are only
used when they are defined by crystal symmetry. An approximate (isotropic)
treatment of cell e.s.d.'s is used for estimating e.s.d.'s involving l.s.
planes.
;
loop_
    _geom_bond_atom_site_label_1
    _geom_bond_atom_site_label_2
    _geom_bond_site_symmetry_2
    _geom_bond_distance
    _geom_bond_publ_flag
    C1 C2 . 1.352(3) ?
    C1 N1 . 1.374(3) ?
    C1 H1 . 0.9300 ?
    C2 N2 . 1.365(3) ?
    C2 H2 . 0.9300 ?
    C3 N1 . 1.325(3) ?
    C3 N2 . 1.339(3) ?
    C3 H3 . 0.9300 ?
    C4 N2 . 1.465(3) ?
    C4 C5 . 1.519(4) ?
    C4 H4A . 0.9700 ?
    C4 H4B . 0.9700 ?
    C5 C6 . 1.535(3) ?
    C5 H5A . 0.9700 ?
    C5 H5B . 0.9700 ?
    C6 C7 . 1.510(3) ?
    C6 H6A . 0.9700 ?
    C6 H6B . 0.9700 ?
    C7 N3 . 1.470(3) ?
    C7 H7A . 0.9700 ?
    C7 H7B . 0.9700 ?
    C8 C9 . 1.349(3) ?
    C8 N3 . 1.370(3) ?
    C8 H8 . 0.9300 ?
    C9 N4 . 1.372(3) ?
    C9 H9 . 0.9300 ?
    C10 N4 . 1.322(3) ?
    C10 N3 . 1.335(3) ?
    C10 H10 . 0.9300 ?
    Cu1 N1 . 2.0120(18) ?
    Cu1 N1 2_656 2.0120(18) ?
    Cu1 N4 7_566 2.020(2) ?
    Cu1 N4 8_566 2.020(2) ?
    Cu1 O1 . 2.463(3) ?
    Cu1 O5 . 2.608(3) ?
    N4 Cu1 7_566 2.0203(19) ?
    N5 O4 . 1.228(4) ?
    N5 O3 . 1.234(7) ?
    N5 O2 . 1.239(4) ?
    O1 H11 . 0.8500 ?
    O5 H12 . 0.8500 ?
loop_
    _geom_angle_atom_site_label_1
    _geom_angle_atom_site_label_2
    _geom_angle_atom_site_label_3
    _geom_angle_site_symmetry_1
    _geom_angle_site_symmetry_3
    _geom_angle
    _geom_angle_publ_flag
    C2 C1 N1 . . 109.2(2) ?
    C2 C1 H1 . . 125.4 ?
    N1 C1 H1 . . 125.4 ?
    C1 C2 N2 . . 106.46(19) ?
    C1 C2 H2 . . 126.8 ?
    N2 C2 H2 . . 126.8 ?
    N1 C3 N2 . . 110.72(19) ?
    N1 C3 H3 . . 124.6 ?
    N2 C3 H3 . . 124.6 ?
    N2 C4 C5 . . 112.4(2) ?
    N2 C4 H4A . . 109.1 ?
    C5 C4 H4A . . 109.1 ?
    N2 C4 H4B . . 109.1 ?
    C5 C4 H4B . . 109.1 ?
    H4A C4 H4B . . 107.8 ?
    C4 C5 C6 . . 114.7(2) ?
    C4 C5 H5A . . 108.6 ?
    C6 C5 H5A . . 108.6 ?
    C4 C5 H5B . . 108.6 ?
    C6 C5 H5B . . 108.6 ?
    H5A C5 H5B . . 107.6 ?
    C7 C6 C5 . . 113.8(2) ?
    C7 C6 H6A . . 108.8 ?
    C5 C6 H6A . . 108.8 ?
    C7 C6 H6B . . 108.8 ?
    C5 C6 H6B . . 108.8 ?
    H6A C6 H6B . . 107.7 ?
    N3 C7 C6 . . 111.5(2) ?
    N3 C7 H7A . . 109.3 ?
    C6 C7 H7A . . 109.3 ?
    N3 C7 H7B . . 109.3 ?
    C6 C7 H7B . . 109.3 ?
    H7A C7 H7B . . 108.0 ?
    C9 C8 N3 . . 106.16(19) ?
    C9 C8 H8 . . 126.9 ?
    N3 C8 H8 . . 126.9 ?
    C8 C9 N4 . . 109.7(2) ?
    C8 C9 H9 . . 125.1 ?
    N4 C9 H9 . . 125.1 ?
    N4 C10 N3 . . 111.30(19) ?
    N4 C10 H10 . . 124.3 ?
    N3 C10 H10 . . 124.3 ?
    N1 Cu1 N1 . 2_656 176.60(10) ?
    N1 Cu1 N4 . 7_566 89.82(8) ?
    N1 Cu1 N4 2_656 7_566 90.37(8) ?
    N1 Cu1 N4 . 8_566 90.37(8) ?
    N1 Cu1 N4 2_656 8_566 89.82(8) ?
    N4 Cu1 N4 7_566 8_566 173.60(10) ?
    N1 Cu1 O1 . . 88.30(5) ?
    N1 Cu1 O1 2_656 . 88.30(5) ?
    N4 Cu1 O1 7_566 . 93.20(5) ?
    N4 Cu1 O1 8_566 . 93.20(5) ?
    N1 Cu1 O5 . . 91.70(5) ?
    N1 Cu1 O5 2_656 . 91.70(5) ?
    N4 Cu1 O5 7_566 . 86.80(5) ?
    N4 Cu1 O5 8_566 . 86.80(5) ?
    O1 Cu1 O5 . . 180.0000(10)
                             ?
    C3 N1 C1 . . 105.91(18) ?
    C3 N1 Cu1 . . 126.85(14) ?
    C1 N1 Cu1 . . 127.24(14) ?
    C3 N2 C2 . . 107.66(18) ?
    C3 N2 C4 . . 126.1(2) ?
    C2 N2 C4 . . 126.2(2) ?
    C10 N3 C8 . . 107.36(18) ?
    C10 N3 C7 . . 126.27(19) ?
    C8 N3 C7 . . 126.33(19) ?
    C10 N4 C9 . . 105.44(18) ?
    C10 N4 Cu1 . 7_566 127.10(15) ?
    C9 N4 Cu1 . 7_566 127.43(15) ?
    O4 N5 O3 . . 144.0(5) ?
    O4 N5 O2 . . 113.1(3) ?
    O3 N5 O2 . . 103.0(5) ?
    Cu1 O1 H11 . . 127.1 ?
    Cu1 O5 H12 . . 131.6 ?
loop_
    _geom_hbond_atom_site_label_D
    _geom_hbond_atom_site_label_H
    _geom_hbond_atom_site_label_A
    _geom_hbond_site_symmetry_A
    _geom_hbond_distance_DH
    _geom_hbond_distance_HA
    _geom_hbond_distance_DA
    _geom_hbond_angle_DHA
    O1 H11 O4 2_666 0.85 1.96 2.801(4) 170.0
    O5 H12 O3 2_656 0.85 2.10 2.888(8) 153.2
