# Supplementary material for: catena-Poly[[[diaqua­copper(II)]-bis­[μ-1,1′-(butane-1,4-di­yl)diimidazole-κ2 N 3:N 3′]] dinitrate]
Source: Acta Crystallogr Sect E Struct Rep Online. 2008 Aug 30;64(Pt 9):m1220. doi: 10.1107/S1600536808027281 (PMC2960687; doi:10.1107/S1600536808027281)
Supplement: Supplementary file 2 [file e-64-m1220-Isup2.hkl]

# 
# h,k,l, Fc-squared, Fo-squared, sigma(Fo-squared) and status flag 
# 
data_I
_shelx_title ' G38 in C2/c' 
_shelx_refln_list_code          4 
_shelx_F_calc_maximum      324.54 
_exptl_crystal_F_000      1260.00 
_reflns_d_resolution_high  0.7702 
 
loop_ 
 _symmetry_equiv_pos_as_xyz 
 'x, y, z' 
 '-x, y, -z+1/2' 
 'x+1/2, y+1/2, z' 
 '-x+1/2, y+1/2, -z+1/2' 
 '-x, -y, -z' 
 'x, -y, z-1/2' 
 '-x+1/2, -y+1/2, -z' 
 'x+1/2, -y+1/2, z-1/2' 
 
_cell_length_a    22.1608 
_cell_length_b    10.3341 
_cell_length_c    14.3663 
_cell_angle_alpha  90.000 
_cell_angle_beta  126.375 
_cell_angle_gamma  90.000 
 
_shelx_F_squared_multiplier     1.000 
 
loop_ 
 _refln_index_h 
 _refln_index_k 
 _refln_index_l 
 _refln_F_squared_calc 
 _refln_F_squared_meas 
 _refln_F_squared_sigma 
 _refln_observed_status 
   4   0   0      279.26      248.06      4.22 o 
   6   0   0    25153.37    26731.74    445.82 o 
   8   0   0    12707.92    11509.79    122.50 o 
  10   0   0    27370.75    26934.81    363.98 o 
  12   0   0     4108.14     3714.63     44.67 o 
  14   0   0      944.06     1084.84     15.48 o 
  16   0   0     1979.79     2169.97     29.90 o 
  18   0   0     2253.31     2548.35     32.37 o 
  20   0   0     3443.89     3297.25    108.84 o 
  22   0   0      521.50      423.28     14.52 o 
   3   1   0     3143.72     2911.25     26.76 o 
   5   1   0    11152.15    10678.24     71.19 o 
   7   1   0     1278.35     1319.85     16.71 o 
   9   1   0       47.28       60.24      7.55 o 
  11   1   0      643.85      694.30      7.15 o 
  13   1   0     1987.79     2033.42     18.18 o 
  15   1   0      410.91      355.98      8.86 o 
  17   1   0      250.77      216.01      6.71 o 
  19   1   0      836.47      836.67     12.70 o 
  21   1   0       87.87      137.31     20.28 o 
  23   1   0      336.41      331.32     14.84 o 
   0   2   0    57921.78    55292.44   1436.33 o 
   2   2   0     1207.62     1466.53     17.76 o 
   4   2   0        5.17       33.18      1.01 o 
   6   2   0     3314.04     4556.93     50.67 o 
   8   2   0     1314.77     1230.61     11.02 o 
  10   2   0     3010.02     3277.03     31.61 o 
  12   2   0       38.83       38.71      4.81 o 
  14   2   0       10.29       17.01      4.19 o 
  16   2   0     1051.77      952.04     11.32 o 
  18   2   0       10.50       -2.36      5.37 o 
  20   2   0     1014.37     1029.94     16.58 o 
  22   2   0      163.67      159.00     11.79 o 
   1   3   0    12614.52    12190.93    101.86 o 
   3   3   0     7826.82     7411.46     57.22 o 
   5   3   0     9840.14    10144.74    109.62 o 
   7   3   0     7752.83     7630.84     62.87 o 
   9   3   0     6134.34     6974.71     62.04 o 
  11   3   0     1850.29     1916.22     21.74 o 
  13   3   0      851.93      689.28     10.60 o 
  15   3   0     1371.34     1341.08     18.31 o 
  17   3   0      589.90      684.54     14.57 o 
  19   3   0     1025.25     1042.09     18.11 o 
  21   3   0     1147.02     1077.64     23.89 o 
   0   4   0    20563.42    22564.92    322.31 o 
   2   4   0     3481.25     3422.47     27.29 o 
   4   4   0     4761.43     4935.76     33.06 o 
   6   4   0     1785.39     1876.65     16.25 o 
   8   4   0     2344.36     1963.11     21.50 o 
  10   4   0     5362.76     5229.18     49.66 o 
  12   4   0      981.74     1009.61     13.99 o 
  14   4   0       39.88       90.79      9.30 o 
  16   4   0        3.11        5.40      4.48 o 
  18   4   0     1105.46     1097.05     19.00 o 
  20   4   0      556.25      584.20     15.08 o 
  22   4   0      192.11      216.79     12.49 o 
   1   5   0     3485.95     3376.38     28.23 o 
   3   5   0      498.11      492.99      9.03 o 
   5   5   0      181.03      208.45      8.83 o 
   7   5   0     1145.99     1320.84     13.43 o 
   9   5   0     1887.11     1907.14     19.67 o 
  11   5   0      250.25      189.22      8.10 o 
  13   5   0       19.54        7.26      4.85 o 
  15   5   0      421.41      490.53     14.22 o 
  17   5   0       64.42       70.92      6.12 o 
  19   5   0        5.63        7.30      6.13 o 
  21   5   0      461.84      429.95     13.27 o 
   0   6   0      178.36      222.56     12.98 o 
   2   6   0     1728.86     1574.55     14.79 o 
   4   6   0     2909.91     3425.66     28.82 o 
   6   6   0     6213.41     6180.71     48.48 o 
   8   6   0      978.65     1022.79     12.03 o 
  10   6   0     3130.57     3256.95     34.77 o 
  12   6   0       70.85       59.12      6.98 o 
  14   6   0       60.92       62.44      6.40 o 
  16   6   0      829.02      755.20     14.00 o 
  18   6   0      348.11      358.08     15.64 o 
  20   6   0     1447.60     1460.09     30.15 o 
   1   7   0      180.93      231.59      9.11 o 
   3   7   0     3101.05     2986.90     24.82 o 
   5   7   0      585.64      543.34      9.56 o 
   7   7   0      561.16      634.68     10.75 o 
   9   7   0      247.42      258.14      8.43 o 
  11   7   0      269.60      229.97     17.54 o 
  13   7   0       76.05       64.66      5.91 o 
  15   7   0      157.64      208.94     10.03 o 
  17   7   0      226.09      251.13      8.83 o 
  19   7   0      362.31      327.48     20.34 o 
   0   8   0      295.20      338.22     14.98 o 
   2   8   0      173.43      159.55      6.77 o 
   4   8   0      307.73      280.52     14.14 o 
   6   8   0     2399.37     2448.99     20.51 o 
   8   8   0        1.43        3.52      4.00 o 
  10   8   0       63.35       55.79      5.62 o 
  12   8   0      362.36      412.47     10.43 o 
  14   8   0      358.28      341.02      9.67 o 
  16   8   0      262.87      298.88     11.45 o 
  18   8   0      201.33      187.24     18.57 o 
   1   9   0     1438.05     1288.89     19.78 o 
   3   9   0     3284.06     3329.58     37.01 o 
   5   9   0     2648.39     2698.49     27.31 o 
   7   9   0      262.65      238.70     12.02 o 
   9   9   0        8.03       19.06      5.89 o 
  11   9   0      164.19      236.85     18.53 o 
  13   9   0      480.88      638.09     16.36 o 
  15   9   0      568.35      589.37     12.32 o 
  17   9   0      537.00      474.01     33.30 o 
   0  10   0      615.58      572.74     15.76 o 
   2  10   0      649.52      671.37     17.17 o 
   4  10   0       41.15       34.59      6.66 o 
   6  10   0       46.38       34.22      3.35 o 
   8  10   0       48.47       69.88      6.83 o 
  10  10   0      315.92      342.11     13.67 o 
  12  10   0      221.52      197.59     11.06 o 
  14  10   0        2.44        4.37      5.40 o 
   1  11   0      114.08      122.07      9.68 o 
   3  11   0       96.27       81.98      5.98 o 
   5  11   0      499.28      479.48     11.58 o 
   7  11   0        9.48        4.77      7.20 o 
   9  11   0       28.74       17.92      5.46 o 
  11  11   0        0.67       -7.57      7.57 o 
  13  11   0        8.09       21.12     15.41 o 
   0  12   0     1200.38     1178.86     27.29 o 
   2  12   0      612.25      631.95     24.31 o 
   4  12   0      204.97      191.18     15.06 o 
   6  12   0      236.92      248.80     32.14 o 
   8  12   0       58.28       57.83     12.56 o 
  10  12   0      467.11      452.88     16.03 o 
   1  13   0      130.60      132.36      9.19 o 
   3  13   0       58.90       60.51     10.42 o 
   5  13   0       52.25       52.48     15.56 o 
 -23   1   1      405.97      388.12      9.84 o 
 -21   1   1      983.17      980.07     16.20 o 
 -19   1   1     1976.79     2112.71     26.47 o 
 -17   1   1     2332.64     2332.95     21.81 o 
 -15   1   1     2533.10     2355.12     21.48 o 
 -13   1   1     2413.37     2360.11     21.34 o 
 -11   1   1     2002.26     2271.87     22.03 o 
  -9   1   1     1178.64     1361.22     13.98 o 
  -7   1   1     2081.56     2077.57     14.18 o 
  -5   1   1     5778.26     5538.41     42.85 o 
  -3   1   1     1729.35     1552.75     11.70 o 
   1   1   1     7557.49     6166.85     94.13 o 
   3   1   1    54340.66    51441.88   1164.55 o 
   5   1   1    34764.88    35681.94    479.31 o 
   7   1   1     3861.56     4126.54     30.67 o 
   9   1   1      169.14      141.14      5.75 o 
  11   1   1      336.96      315.70      4.78 o 
  13   1   1     2350.68     2568.61     19.81 o 
  15   1   1     1121.56     1044.52     11.70 o 
  17   1   1     1180.70     1136.85     24.12 o 
  19   1   1      726.25      669.76     20.53 o 
  21   1   1      636.03      657.92     15.27 o 
 -22   2   1     1129.55     1079.66     22.31 o 
 -20   2   1     2263.97     2231.26     23.60 o 
 -18   2   1     2214.48     2188.44     26.39 o 
 -16   2   1       18.17       34.20      4.96 o 
 -14   2   1       32.68       50.09      4.21 o 
 -12   2   1     4616.82     4560.73     35.72 o 
 -10   2   1    14943.42    13901.72    128.52 o 
  -8   2   1       23.42       65.92      7.70 o 
  -6   2   1      297.57      336.64      6.38 o 
  -4   2   1    70431.58    66639.75   1862.33 o 
  -2   2   1    83104.19    74930.68   1699.84 o 
   0   2   1    20361.44    22240.83    276.39 o 
   2   2   1    10544.66    11774.40    135.45 o 
   4   2   1      798.69      937.45     12.63 o 
   6   2   1       77.08       48.16      1.97 o 
   8   2   1     4355.10     4097.77     27.57 o 
  10   2   1      654.17      385.70      5.75 o 
  12   2   1     1116.76      993.59     12.79 o 
  14   2   1     1050.82     1108.65     17.00 o 
  16   2   1      339.89      435.88     10.40 o 
  18   2   1     1509.21     1563.88     25.08 o 
  20   2   1      155.61      148.41      9.26 o 
 -23   3   1       32.03       48.19      8.15 o 
 -21   3   1        0.15       -4.01      6.55 o 
 -19   3   1       24.85       38.94      6.16 o 
 -17   3   1      256.81      315.30      9.51 o 
 -15   3   1      140.68      122.58      7.69 o 
 -13   3   1      469.51      463.58     12.77 o 
 -11   3   1      537.74      455.78      9.85 o 
  -9   3   1      320.88      274.92      7.30 o 
  -7   3   1      799.85      681.75     17.20 o 
  -5   3   1     3143.27     2734.51     44.39 o 
  -3   3   1      323.45      490.85      7.83 o 
  -1   3   1       53.34       92.84      2.83 o 
   1   3   1      906.47      742.45      5.68 o 
   3   3   1      105.10      134.48      7.52 o 
   5   3   1      147.43      143.67      6.25 o 
   7   3   1      155.42      212.35      4.07 o 
   9   3   1      207.31      260.31      5.61 o 
  11   3   1      205.45      273.05      6.83 o 
  13   3   1       21.83       20.36      4.05 o 
  15   3   1      595.06      704.82     11.04 o 
  17   3   1      883.57      867.26     24.31 o 
  19   3   1      125.42      118.76     10.84 o 
  21   3   1       23.04       30.95      8.04 o 
 -22   4   1     2359.77     2329.93     31.64 o 
 -20   4   1      852.56      971.56     17.43 o 
 -18   4   1     1967.56     1820.02     24.65 o 
 -16   4   1      919.29      825.57     20.47 o 
 -14   4   1       25.18       25.59      5.92 o 
 -12   4   1     4009.29     4027.63     42.07 o 
 -10   4   1     4531.08     4843.34     45.85 o 
  -8   4   1     1095.87      849.86     11.40 o 
  -6   4   1     7189.93     6614.63     70.91 o 
  -4   4   1    21171.30    21301.97    225.60 o 
  -2   4   1    36292.75    40168.87    498.41 o 
   0   4   1     1503.98     1848.97     20.38 o 
   2   4   1     2036.99     2449.03     19.19 o 
   4   4   1     9265.86     9530.18     84.00 o 
   6   4   1     7899.92     7866.30     55.22 o 
   8   4   1    11619.41    11554.05    111.42 o 
  10   4   1     2453.53     2355.50     27.19 o 
  12   4   1      435.67      554.69     10.23 o 
  14   4   1     3400.88     3336.17     39.58 o 
  16   4   1       14.51       25.77      4.80 o 
  18   4   1      515.07      552.24     18.04 o 
  20   4   1      218.34      231.74      9.56 o 
 -21   5   1     1028.13      974.94     18.14 o 
 -19   5   1      535.87      574.48     17.97 o 
 -17   5   1     1466.30     1643.96     21.52 o 
 -15   5   1     1029.94     1090.49     16.39 o 
 -13   5   1      527.66      452.71     13.92 o 
 -11   5   1      951.77      905.20     12.86 o 
  -9   5   1     2110.91     2286.75     22.94 o 
  -7   5   1     3494.53     3586.50     45.64 o 
  -5   5   1     4814.81     4987.47     43.75 o 
  -3   5   1     9241.75     9065.79     82.76 o 
  -1   5   1     6408.68     6374.33     48.30 o 
   1   5   1     7253.57     6840.79     50.83 o 
   3   5   1      410.72      272.91      5.70 o 
   5   5   1     1120.07      979.79      7.34 o 
   7   5   1     7395.13     8074.88     68.11 o 
   9   5   1     9748.59    10849.26     97.90 o 
  11   5   1      892.61      856.57     14.56 o 
  13   5   1      246.80      256.31     24.89 o 
  15   5   1      147.60      160.76     11.38 o 
  17   5   1      958.07     1083.92     14.93 o 
  19   5   1      382.85      364.41     13.68 o 
 -20   6   1      130.45      125.58     17.52 o 
 -18   6   1        0.18       -3.79      7.91 o 
 -16   6   1      181.64      174.24      8.41 o 
 -14   6   1       98.20      108.70      8.36 o 
 -12   6   1       66.46       91.31      6.34 o 
 -10   6   1      305.56      242.47      8.74 o 
  -8   6   1      141.69      171.58     13.36 o 
  -6   6   1      219.15      227.32      9.35 o 
  -4   6   1      480.66      422.98      7.52 o 
  -2   6   1      260.55      279.55      6.76 o 
   0   6   1      527.27      627.28      7.46 o 
   2   6   1     1188.76     1251.46     11.39 o 
   4   6   1      246.85      248.03      7.06 o 
   6   6   1      801.08      917.62     11.76 o 
   8   6   1        0.57        4.01      3.77 o 
  10   6   1      263.97      242.73      7.83 o 
  12   6   1        3.26       19.91      4.15 o 
  14   6   1      266.04      262.57     20.80 o 
  16   6   1      116.90       87.48      7.79 o 
  18   6   1        7.34       -1.34      4.84 o 
 -19   7   1       67.50       44.71      7.18 o 
 -17   7   1      796.83      707.38     20.86 o 
 -15   7   1      843.58      879.04     13.76 o 
 -13   7   1      627.72      720.53     13.55 o 
 -11   7   1      585.12      532.15     12.30 o 
  -9   7   1       41.57       34.04      7.94 o 
  -7   7   1      753.77      765.17     12.61 o 
  -5   7   1      610.94      734.45     14.40 o 
  -3   7   1     3567.16     4019.43     38.61 o 
  -1   7   1     3649.31     3728.20     34.36 o 
   1   7   1     2508.44     2588.69     27.03 o 
   3   7   1     1147.99      959.52      9.57 o 
   5   7   1      739.34      792.26     10.90 o 
   7   7   1     1969.94     1975.21     19.43 o 
   9   7   1     2380.69     2300.17     27.58 o 
  11   7   1      286.82      284.86     11.39 o 
  13   7   1       35.13       48.22      6.47 o 
  15   7   1      116.90      118.40      6.14 o 
  17   7   1      213.31      200.23     16.52 o 
 -18   8   1      243.40      249.77     10.23 o 
 -16   8   1      693.26      704.48     17.21 o 
 -14   8   1      397.12      373.04     12.24 o 
 -12   8   1     3472.29     3375.84     39.86 o 
 -10   8   1      523.46      582.87     12.22 o 
  -8   8   1     1050.59      971.28     22.36 o 
  -6   8   1      153.13      165.29      5.06 o 
  -4   8   1     3588.74     3785.07     35.08 o 
  -2   8   1     4078.29     4269.54     41.82 o 
   0   8   1     6785.81     6377.03     65.01 o 
   2   8   1     2770.11     2661.31     28.34 o 
   4   8   1     1735.99     1656.79     16.75 o 
   6   8   1      994.72      916.91     14.54 o 
   8   8   1     4270.17     4437.54     44.54 o 
  10   8   1     1110.21     1219.92     21.39 o 
  12   8   1       18.09       12.88      6.35 o 
  14   8   1      127.80      102.74     13.87 o 
  16   8   1      328.62      327.84     22.68 o 
 -17   9   1        6.24        5.86      5.84 o 
 -15   9   1        0.42       -1.44      4.92 o 
 -13   9   1        7.07       25.64      5.96 o 
 -11   9   1       31.54       36.33      7.05 o 
  -9   9   1      193.23      197.66      9.19 o 
  -7   9   1        6.01        1.52      5.47 o 
  -5   9   1      296.95      214.56     12.32 o 
  -3   9   1      117.65       82.19      6.68 o 
  -1   9   1      234.61      227.76      8.92 o 
   1   9   1      197.96      246.52     15.08 o 
   3   9   1       20.63        8.52      3.96 o 
   5   9   1       41.05       43.65      4.41 o 
   7   9   1       59.02       61.73      7.81 o 
   9   9   1       20.81       14.69      5.45 o 
  11   9   1       33.05       21.37      6.40 o 
  13   9   1        2.75        1.35      4.15 o 
  15   9   1      134.33      136.41     47.37 o 
 -16  10   1      531.67      525.84     19.62 o 
 -14  10   1      128.29      115.99     11.30 o 
 -12  10   1     1027.90      965.93     20.51 o 
 -10  10   1       34.23       14.34      6.71 o 
  -8  10   1       39.68       64.38      7.32 o 
  -6  10   1       30.79       32.57      7.34 o 
  -4  10   1       20.42        3.57      4.63 o 
  -2  10   1      830.00      775.05     17.89 o 
   0  10   1     2010.31     2143.20     60.53 o 
   2  10   1      330.81      404.46     12.19 o 
   4  10   1     1239.74     1249.03     17.77 o 
   6  10   1       25.54       21.45      5.98 o 
   8  10   1      851.40      820.75     18.36 o 
  10  10   1       13.58       17.02      5.36 o 
  12  10   1        9.68        5.58      7.88 o 
  14  10   1       13.85        3.31     11.64 o 
 -13  11   1      370.06      368.21     13.49 o 
 -11  11   1      125.02      148.27      9.04 o 
  -9  11   1        6.28        0.34      7.17 o 
  -7  11   1      141.16      153.50      8.22 o 
  -5  11   1      296.22      286.89      8.26 o 
  -3  11   1      283.10      316.03     11.96 o 
  -1  11   1      244.72      260.88     14.22 o 
   1  11   1      571.59      551.72     22.45 o 
   3  11   1      644.38      650.01     17.49 o 
   5  11   1      501.78      503.43     11.00 o 
   7  11   1      233.75      216.76     10.60 o 
   9  11   1       64.73       53.61     10.39 o 
  11  11   1      142.32      142.82     17.07 o 
 -10  12   1      132.39      127.62      9.58 o 
  -8  12   1       43.12       50.77     10.01 o 
  -6  12   1        0.45       -6.46      6.70 o 
  -4  12   1       55.95       47.11      6.58 o 
  -2  12   1       79.93       99.10     11.22 o 
   0  12   1       53.67       71.87      8.02 o 
   2  12   1        9.28        6.28      5.22 o 
   4  12   1       27.33       17.36      8.54 o 
   6  12   1      134.87      152.64     21.07 o 
   8  12   1        0.12        0.83      6.41 o 
  -5  13   1      186.45      145.31     11.96 o 
  -3  13   1       18.98       17.77      8.21 o 
  -1  13   1       88.31      100.88      7.06 o 
   1  13   1      118.77      151.70     24.14 o 
   3  13   1      298.34      274.02     16.33 o 
 -24   0   2      408.40      434.79     13.37 o 
 -22   0   2      371.23      378.18     13.14 o 
 -20   0   2     5326.50     5147.20     65.41 o 
 -18   0   2     2613.57     2743.88     33.99 o 
 -16   0   2     2275.24     2491.87     36.50 o 
 -14   0   2     3853.31     3929.75     46.48 o 
 -12   0   2    22553.42    22292.23    327.82 o 
 -10   0   2    11466.52     9590.55    111.60 o 
  -8   0   2    76386.74    76825.84   2154.61 o 
  -6   0   2    19975.72    22486.64    388.03 o 
  -4   0   2     9984.46     9924.91    126.85 o 
   0   0   2    22756.99    21834.79    501.25 o 
   2   0   2   105326.98    84567.29   4377.81 o 
   4   0   2    90958.73    84139.44   1967.95 o 
   6   0   2    45975.70    48348.24    923.49 o 
   8   0   2     2961.42     2895.13     61.84 o 
  10   0   2       79.00       31.97      4.47 o 
  12   0   2     3040.92     2836.20     48.43 o 
  14   0   2       20.88       22.68      7.23 o 
  16   0   2     4348.16     4518.83     72.32 o 
  18   0   2      577.43      602.44     23.30 o 
  20   0   2      655.03      606.43     24.63 o 
 -23   1   2       82.73       84.09      5.99 o 
 -21   1   2      493.22      532.81     11.85 o 
 -19   1   2      401.84      409.70      9.45 o 
 -17   1   2      300.45      280.75      7.41 o 
 -15   1   2     2843.32     2810.46     24.13 o 
 -13   1   2     2240.29     2264.62     20.59 o 
 -11   1   2      817.13      888.68      9.40 o 
  -9   1   2      291.02      236.89      4.24 o 
  -7   1   2     4428.58     4318.63     39.03 o 
  -5   1   2     1112.81      808.19      9.48 o 
  -3   1   2    14088.68    13974.57    140.36 o 
  -1   1   2        9.50       13.34      2.50 o 
   1   1   2     1083.27     1395.92     34.95 o 
   3   1   2    15427.48    15596.40    221.31 o 
   5   1   2    12348.58    13053.78    109.90 o 
   7   1   2     3662.02     3884.00     47.65 o 
   9   1   2       49.94       52.01      3.38 o 
  11   1   2      980.62     1202.05     12.40 o 
  13   1   2       55.03       37.98      4.02 o 
  15   1   2     1197.51     1149.65     13.03 o 
  17   1   2      541.97      462.26     25.66 o 
  19   1   2      162.47      172.49     14.77 o 
  21   1   2       27.57       48.12     15.64 o 
 -24   2   2       74.39       48.82      8.31 o 
 -22   2   2       47.33       57.44      6.19 o 
 -20   2   2      835.78      826.08     13.10 o 
 -18   2   2     1605.26     1531.27     16.19 o 
 -16   2   2       63.06       76.00      4.80 o 
 -14   2   2      157.16      159.53      4.55 o 
 -12   2   2     3130.11     3380.29     26.56 o 
 -10   2   2        8.87        3.49      2.18 o 
  -8   2   2      712.57      653.62      8.66 o 
  -6   2   2     2621.80     2898.24     27.03 o 
  -4   2   2    12474.91    11134.38    110.51 o 
  -2   2   2     5801.26     5614.33     42.17 o 
   0   2   2      139.65      219.10      4.15 o 
   2   2   2     6090.89     6681.27     77.99 o 
   4   2   2     6033.54     6872.53     46.66 o 
   6   2   2     2786.73     3024.83     20.39 o 
   8   2   2      630.63      383.54      5.67 o 
  10   2   2       47.59       64.10      3.31 o 
  12   2   2     1542.60     1639.95     16.51 o 
  14   2   2        4.00       14.92      3.73 o 
  16   2   2      151.44      156.31      7.26 o 
  18   2   2      117.37       92.14     11.04 o 
  20   2   2      175.16      217.75      9.93 o 
 -23   3   2      820.92      812.13     19.78 o 
 -21   3   2     1171.46     1160.99     21.28 o 
 -19   3   2     3275.13     3280.79     30.26 o 
 -17   3   2     2838.14     2946.63     25.81 o 
 -15   3   2     2252.94     2080.82     18.37 o 
 -13   3   2     1886.65     1848.55     15.34 o 
 -11   3   2     2673.59     2806.80     20.23 o 
  -9   3   2      713.85      671.47      5.70 o 
  -7   3   2     3055.90     3007.80     25.60 o 
  -5   3   2     9033.77     9210.53    109.82 o 
  -3   3   2    28233.58    28968.35    388.97 o 
  -1   3   2    11743.83    10759.68    149.07 o 
   1   3   2     3323.13     2869.69     23.89 o 
   3   3   2     4350.45     3968.64     28.10 o 
   5   3   2     8906.99     8830.67     71.45 o 
   7   3   2    14382.38    15562.85    140.65 o 
   9   3   2     2824.85     3199.86     24.58 o 
  11   3   2     1362.22     1470.00     18.41 o 
  13   3   2      700.48      640.83     10.68 o 
  15   3   2     1785.35     1866.37     38.86 o 
  17   3   2     1213.17     1224.74     24.34 o 
  19   3   2      320.20      314.89     15.33 o 
 -22   4   2      671.90      681.01     16.24 o 
 -20   4   2      737.48      731.71     14.88 o 
 -18   4   2      163.99      147.25     16.37 o 
 -16   4   2      594.21      616.00     19.02 o 
 -14   4   2     1979.19     2028.39     30.90 o 
 -12   4   2     2216.05     2163.04     25.12 o 
 -10   4   2      528.86      298.48      8.27 o 
  -8   4   2     3101.99     2873.51     26.12 o 
  -6   4   2     1283.36     1432.33     11.38 o 
  -4   4   2     7095.89     7879.44     73.36 o 
  -2   4   2    11317.44    12365.63    113.76 o 
   0   4   2     3091.74     3199.48     23.29 o 
   2   4   2     7504.14     7658.50     87.39 o 
   4   4   2      959.74      965.49     12.61 o 
   6   4   2     3965.30     4135.41     28.66 o 
   8   4   2     1924.38     1717.04     12.88 o 
  10   4   2     1504.81     1351.61     11.27 o 
  12   4   2      894.68      955.35     13.05 o 
  14   4   2      337.97      364.37     11.33 o 
  16   4   2      507.70      524.67     15.48 o 
  18   4   2       33.56       27.97      7.82 o 
  20   4   2       25.69       22.63     10.92 o 
 -23   5   2      268.56      274.36     16.27 o 
 -21   5   2      176.86      194.93     12.77 o 
 -19   5   2     1048.26     1031.15     22.90 o 
 -17   5   2      553.41      592.93     19.93 o 
 -15   5   2      107.94       79.49      6.76 o 
 -13   5   2      379.17      363.83     11.97 o 
 -11   5   2      806.25      651.79     12.09 o 
  -9   5   2     1602.55     1578.65     17.53 o 
  -7   5   2      118.11      130.93      8.51 o 
  -5   5   2      102.14      130.28      5.08 o 
  -3   5   2     1864.86     2054.96     15.99 o 
  -1   5   2     2002.83     2217.49     17.59 o 
   1   5   2     5924.38     6164.95     53.62 o 
   3   5   2       34.45       11.04      2.26 o 
   5   5   2      314.61      306.29      9.73 o 
   7   5   2      385.93      388.17      4.35 o 
   9   5   2     1444.53     1526.66     22.40 o 
  11   5   2      155.63      138.89      6.03 o 
  13   5   2     1339.34     1454.03     15.47 o 
  15   5   2      143.56      128.86      7.23 o 
  17   5   2      322.81      324.74      9.58 o 
  19   5   2        4.65        5.99      9.22 o 
 -22   6   2     1605.41     1657.92     30.44 o 
 -20   6   2      367.84      401.73     13.27 o 
 -18   6   2     1446.82     1449.97     25.46 o 
 -16   6   2       30.51       29.32      6.11 o 
 -14   6   2     4028.07     3913.35     49.73 o 
 -12   6   2     1432.07     1569.19     27.29 o 
 -10   6   2       12.22       14.07      5.11 o 
  -8   6   2      697.94     1010.23     16.83 o 
  -6   6   2      405.61      235.65      7.14 o 
  -4   6   2    10796.15    12219.45    100.44 o 
  -2   6   2     4985.07     5500.11     43.23 o 
   0   6   2      951.61     1032.51     11.03 o 
   2   6   2     1889.96     1839.16     16.71 o 
   4   6   2       25.88       55.65      3.64 o 
   6   6   2     2893.72     2837.16     28.32 o 
   8   6   2     2662.33     2713.35     26.92 o 
  10   6   2     1290.24     1413.89     20.94 o 
  12   6   2     2476.31     2493.03     23.75 o 
  14   6   2      256.52      241.85      5.48 o 
  16   6   2       68.39       65.97      8.24 o 
  18   6   2      166.38      158.61     20.39 o 
 -21   7   2       74.21       60.42     10.32 o 
 -19   7   2       29.36       15.77      7.40 o 
 -17   7   2      512.94      532.24     15.53 o 
 -15   7   2      642.54      665.15     16.24 o 
 -13   7   2      668.17      632.56     14.71 o 
 -11   7   2      282.93      276.57     10.60 o 
  -9   7   2       36.86       58.56      6.45 o 
  -7   7   2       44.67       92.55      7.66 o 
  -5   7   2     2151.53     2170.88     18.54 o 
  -3   7   2      463.90      323.51      5.79 o 
  -1   7   2     3030.00     3105.81     27.16 o 
   1   7   2       89.08       95.72      6.17 o 
   3   7   2       14.01       10.18      3.02 o 
   5   7   2      726.68      771.40      9.03 o 
   7   7   2     3771.63     4099.56     36.89 o 
   9   7   2      686.36      637.58     10.52 o 
  11   7   2       37.45       46.25      5.11 o 
  13   7   2        2.23       -1.66      2.72 o 
  15   7   2      600.25      603.18     25.41 o 
  17   7   2       68.14       64.25     15.71 o 
 -20   8   2        4.81        7.03      8.53 o 
 -18   8   2      120.20      144.08      8.31 o 
 -16   8   2       15.00        9.50      6.08 o 
 -14   8   2     1405.08     1290.16     20.80 o 
 -12   8   2      218.14      213.63      9.01 o 
 -10   8   2       68.12       86.15      7.21 o 
  -8   8   2       14.03        2.68      5.31 o 
  -6   8   2        7.62       11.85      5.16 o 
  -4   8   2      543.59      497.35     15.20 o 
  -2   8   2     1662.41     1532.10     18.18 o 
   0   8   2        1.68        7.19      4.16 o 
   2   8   2      866.96      919.13     14.36 o 
   4   8   2       42.79       57.50      8.40 o 
   6   8   2      895.12      937.52     20.99 o 
   8   8   2       68.76       98.61      4.47 o 
  10   8   2      323.94      281.71      6.01 o 
  12   8   2      201.15      151.74      5.28 o 
  14   8   2       54.02       36.99     14.15 o 
  16   8   2       10.98       25.49     12.81 o 
 -17   9   2      397.12      356.34     15.04 o 
 -15   9   2      908.19      979.15     28.88 o 
 -13   9   2     2580.09     2734.08     34.75 o 
 -11   9   2      660.55      675.61     13.82 o 
  -9   9   2      713.06      671.28     12.70 o 
  -7   9   2       25.49       31.75      6.17 o 
  -5   9   2      354.47      446.37      8.24 o 
  -3   9   2      830.03      834.94     14.16 o 
  -1   9   2     1835.86     1809.40     22.77 o 
   1   9   2     1434.46     1376.53     21.62 o 
   3   9   2     1477.77     1524.15     19.23 o 
   5   9   2     2146.46     2143.76     25.83 o 
   7   9   2     2490.88     2370.40     39.47 o 
   9   9   2      994.28      913.61     15.48 o 
  11   9   2       16.17       23.66      6.94 o 
  13   9   2        5.04        9.73     16.01 o 
  15   9   2       81.02       78.67     18.16 o 
 -16  10   2       20.80       17.19      6.34 o 
 -14  10   2       95.98       67.69     10.78 o 
 -12  10   2       70.05       58.47      8.05 o 
 -10  10   2      411.81      423.46     14.56 o 
  -8  10   2       46.31       45.96      7.00 o 
  -6  10   2        3.48       -0.99      5.35 o 
  -4  10   2       20.66       12.01      5.46 o 
  -2  10   2       60.87       81.88     11.92 o 
   0  10   2      632.09      710.72     13.40 o 
   2  10   2       50.88       45.08      8.50 o 
   4  10   2       83.50       46.78      9.07 o 
   6  10   2      153.81      161.14     16.92 o 
   8  10   2      350.28      409.02     24.01 o 
  10  10   2        4.16        4.62      6.81 o 
  12  10   2        1.21        7.06     13.77 o 
 -13  11   2      109.41       85.48      8.35 o 
 -11  11   2        0.96        7.91      6.62 o 
  -9  11   2       57.32       41.27      7.37 o 
  -7  11   2       32.99       32.97      7.24 o 
  -5  11   2       75.86       67.73      8.30 o 
  -3  11   2       18.65       30.61      5.19 o 
  -1  11   2       31.42       22.77      9.11 o 
   1  11   2      198.72      195.57      7.66 o 
   3  11   2      271.50      225.81      8.26 o 
   5  11   2       31.22       39.07      8.90 o 
   7  11   2      302.29      309.60     17.70 o 
   9  11   2        5.19        1.56     12.24 o 
  11  11   2       86.13       79.28     15.80 o 
 -10  12   2      204.94      214.78     20.46 o 
  -8  12   2      374.49      395.61     12.79 o 
  -6  12   2      125.81      184.09     10.61 o 
  -4  12   2       86.03       71.03      5.94 o 
  -2  12   2      609.46      495.39     10.64 o 
   0  12   2      351.12      316.33     14.66 o 
   2  12   2      709.68      728.66     20.18 o 
   4  12   2      210.28      271.68     42.60 o 
   6  12   2      627.04      616.10     16.53 o 
   8  12   2      231.62      213.74     18.90 o 
  -7  13   2       36.61       26.63     26.63 o 
  -5  13   2       57.06       52.91      9.84 o 
  -3  13   2      196.94      224.66     12.02 o 
  -1  13   2      162.85      164.33     12.37 o 
   1  13   2       29.64       34.68      7.12 o 
   3  13   2       17.67       22.35      9.04 o 
 -25   1   3      516.97      486.30     11.50 o 
 -23   1   3      318.41      387.43      8.98 o 
 -21   1   3      996.41     1050.12     15.13 o 
 -19   1   3       60.64       45.49      5.24 o 
 -17   1   3     2232.22     2121.66     23.94 o 
 -15   1   3    11741.85    11826.42    112.01 o 
 -13   1   3    19201.66    19782.24    200.27 o 
 -11   1   3       59.10       52.30      4.17 o 
  -9   1   3      967.30      971.39     11.95 o 
  -7   1   3     1068.64     1060.76     12.06 o 
  -5   1   3    63840.18    60981.00   1081.02 o 
  -3   1   3    18724.82    19391.84    230.13 o 
  -1   1   3    10532.36    12489.05    216.76 o 
   1   1   3     5328.87     6991.99    113.11 o 
   3   1   3    12156.57    12042.79    120.62 o 
   5   1   3    35604.93    36900.28    449.00 o 
   7   1   3    17204.56    17370.31    186.03 o 
   9   1   3     4220.39     4615.32     74.14 o 
  11   1   3      212.61      296.69      8.85 o 
  13   1   3        9.68       17.22      4.09 o 
  15   1   3     1602.42     1671.47     27.70 o 
  17   1   3      571.33      564.58     16.95 o 
  19   1   3      362.21      342.90     23.08 o 
 -24   2   3      206.20      250.35      7.45 o 
 -22   2   3     1199.83     1136.00     13.76 o 
 -20   2   3      796.60      854.36     13.60 o 
 -18   2   3      866.68      956.34     11.04 o 
 -16   2   3     2865.51     2826.81     25.99 o 
 -14   2   3     5124.20     5548.80     44.15 o 
 -12   2   3      133.52      327.40      6.65 o 
 -10   2   3     7413.89     6512.55     61.28 o 
  -8   2   3      647.18      353.55      8.01 o 
  -6   2   3     2979.38     2860.78     25.58 o 
  -4   2   3      608.01      588.51      7.56 o 
  -2   2   3     6522.50     6327.87     47.86 o 
   0   2   3      125.54      190.42     12.87 o 
   2   2   3     2702.88     2981.08     30.58 o 
   4   2   3    10326.22    10777.01    159.94 o 
   6   2   3     9783.51    10447.76     92.83 o 
   8   2   3      952.27      871.17      8.43 o 
  10   2   3     5844.79     6014.43     55.08 o 
  12   2   3      112.31      158.25      5.00 o 
  14   2   3     1366.79     1436.02     17.06 o 
  16   2   3      796.27      769.47     12.98 o 
  18   2   3      221.26      217.97     13.09 o 
 -25   3   3       17.89       31.36      9.42 o 
 -23   3   3      132.39      113.89     11.01 o 
 -21   3   3       56.53       60.61      4.86 o 
 -19   3   3      317.43      329.59      8.48 o 
 -17   3   3       49.79       49.55      3.53 o 
 -15   3   3        2.31        4.33      3.69 o 
 -13   3   3      135.29      161.37      4.52 o 
 -11   3   3       18.84        9.13      3.53 o 
  -9   3   3      151.35      266.19      7.53 o 
  -7   3   3      287.03      271.16      6.32 o 
  -5   3   3     2627.95     3053.59     21.93 o 
  -3   3   3    14237.35    14407.08    154.02 o 
  -1   3   3     1703.36     2179.95     21.86 o 
   1   3   3     1378.15     1196.22      9.18 o 
   3   3   3      582.59      545.26     34.18 o 
   5   3   3      685.91      831.96      6.26 o 
   7   3   3     1719.16     1805.12     17.81 o 
   9   3   3      402.96      384.42      5.73 o 
  11   3   3      627.38      558.54      7.17 o 
  13   3   3      479.13      505.97      7.42 o 
  15   3   3       21.89       15.36      3.53 o 
  17   3   3       12.10        7.99      5.59 o 
  19   3   3       62.12       41.47     10.03 o 
 -24   4   3      493.18      513.58     14.96 o 
 -22   4   3      323.57      359.28     12.85 o 
 -20   4   3     2535.07     2476.52     36.80 o 
 -18   4   3     1324.01     1345.10     19.94 o 
 -16   4   3     3870.51     3664.75     33.37 o 
 -14   4   3     9634.63     9847.93     91.15 o 
 -12   4   3     1215.54     1187.47     18.58 o 
 -10   4   3     1134.30     1009.29      9.87 o 
  -8   4   3      339.18      579.68     10.46 o 
  -6   4   3    25459.67    25699.71    335.14 o 
  -4   4   3     9970.80    10230.87    100.82 o 
  -2   4   3     1399.59     1561.67     14.19 o 
   0   4   3    22816.94    23541.70    248.24 o 
   2   4   3     8665.92     8905.02    115.11 o 
   4   4   3     5490.73     6312.43     50.22 o 
   6   4   3     2423.54     2484.62     17.70 o 
   8   4   3      475.11      385.82      5.50 o 
  10   4   3     5910.89     5807.74     42.64 o 
  12   4   3     1746.20     1879.79     25.18 o 
  14   4   3      863.76      866.88     18.59 o 
  16   4   3      452.33      375.44      9.59 o 
  18   4   3      267.87      285.41     23.10 o 
 -23   5   3      677.14      660.20     29.40 o 
 -21   5   3      658.27      657.76     22.64 o 
 -19   5   3     1562.75     1633.25     26.52 o 
 -17   5   3     1549.83     1699.19     23.36 o 
 -15   5   3     2781.18     2822.04     33.13 o 
 -13   5   3     3872.02     4054.78     46.35 o 
 -11   5   3     3381.82     3266.80     33.82 o 
  -9   5   3      253.80      248.13      4.06 o 
  -7   5   3      350.54      353.89      6.27 o 
  -5   5   3      840.53      649.27     17.39 o 
  -3   5   3    12031.60    12021.26    103.72 o 
  -1   5   3     8650.29     8116.02     64.31 o 
   1   5   3     4132.90     4256.83     35.35 o 
   3   5   3      278.00      177.92      6.39 o 
   5   5   3     7421.51     7417.86     74.58 o 
   7   5   3     3110.82     3268.23     24.24 o 
   9   5   3     1027.13     1156.24      9.09 o 
  11   5   3      163.17      164.42      6.41 o 
  13   5   3     3309.36     3188.14     34.55 o 
  15   5   3     1007.56     1157.89     25.09 o 
  17   5   3      558.11      539.51     22.34 o 
 -22   6   3        6.00        7.71      7.95 o 
 -20   6   3       82.43       77.09     11.15 o 
 -18   6   3       67.32       51.66      9.37 o 
 -16   6   3        2.51       13.18      6.22 o 
 -14   6   3      121.15      117.65      9.19 o 
 -12   6   3       41.75       52.19      8.41 o 
 -10   6   3       79.46       26.84      5.75 o 
  -8   6   3      254.73      250.10      8.73 o 
  -6   6   3      103.65      115.99      5.64 o 
  -4   6   3      323.46      247.08      5.93 o 
  -2   6   3       10.47       44.65      3.36 o 
   0   6   3      181.71      207.40      5.52 o 
   2   6   3        0.11       -3.41      3.41 o 
   4   6   3        0.54       -0.67      4.35 o 
   6   6   3      201.33      182.78      3.90 o 
   8   6   3        0.30        4.59      2.26 o 
  10   6   3       98.02      100.17      3.91 o 
  12   6   3       49.65       58.85      3.53 o 
  14   6   3       43.03       35.64     11.65 o 
  16   6   3       10.34        8.83     12.65 o 
 -21   7   3      545.19      584.27     20.36 o 
 -19   7   3     1191.53     1117.00     19.87 o 
 -17   7   3       18.18       17.42      7.37 o 
 -15   7   3      752.05      889.82     21.59 o 
 -13   7   3      762.05      738.61     14.59 o 
 -11   7   3     4052.40     3722.48     41.96 o 
  -9   7   3     1072.65      943.59     16.60 o 
  -7   7   3       30.19       34.21      3.37 o 
  -5   7   3       71.52      119.78      5.05 o 
  -3   7   3      245.82      253.66      6.79 o 
  -1   7   3     3427.96     3843.73     32.73 o 
   1   7   3     2624.87     2777.44     24.40 o 
   3   7   3     1775.08     1852.79     18.79 o 
   5   7   3     1395.02     1362.73     13.48 o 
   7   7   3     1032.62      920.86     15.71 o 
   9   7   3      327.40      271.78     15.60 o 
  11   7   3     1047.36     1004.89     15.92 o 
  13   7   3      489.98      527.12     18.10 o 
  15   7   3      396.46      336.80     21.21 o 
 -20   8   3      631.51      671.05     16.04 o 
 -18   8   3      384.36      463.87     19.97 o 
 -16   8   3     1226.27     1152.04     21.23 o 
 -14   8   3      623.08      595.33     20.27 o 
 -12   8   3     2035.60     2113.50     28.18 o 
 -10   8   3     3796.58     3776.07     39.36 o 
  -8   8   3     2019.14     1828.50     24.45 o 
  -6   8   3     1039.18      948.13     13.82 o 
  -4   8   3      324.06      376.99      6.56 o 
  -2   8   3     1436.89     1654.39     19.66 o 
   0   8   3     5392.74     5706.46     69.67 o 
   2   8   3     1596.60     1637.38     19.14 o 
   4   8   3     2721.71     2408.80     22.99 o 
   6   8   3     1710.01     1656.34     17.82 o 
   8   8   3     1003.18     1058.31     17.76 o 
  10   8   3      712.36      705.97     16.32 o 
  12   8   3     1154.06     1044.91     29.59 o 
  14   8   3      237.36      259.64     21.02 o 
 -19   9   3       10.25       10.09      6.24 o 
 -17   9   3       74.79       78.86      7.91 o 
 -15   9   3       99.02      108.52     11.36 o 
 -13   9   3       80.01       57.74      7.68 o 
 -11   9   3       49.65       38.88      6.79 o 
  -9   9   3      418.80      361.31     12.50 o 
  -7   9   3      255.53      376.56     11.85 o 
  -5   9   3      560.18      529.53     11.68 o 
  -3   9   3      578.10      431.27     17.10 o 
  -1   9   3        8.07        8.00      4.66 o 
   1   9   3      485.73      504.23      9.24 o 
   3   9   3        1.24       10.38      3.70 o 
   5   9   3      123.07      193.35     12.82 o 
   7   9   3      482.24      534.51     10.00 o 
   9   9   3       65.80       72.35      6.56 o 
  11   9   3       57.25       59.46     18.24 o 
  13   9   3       67.19       46.79     23.17 o 
 -16  10   3      328.94      344.46     14.03 o 
 -14  10   3       73.58       71.08      8.75 o 
 -12  10   3      398.14      358.03     15.45 o 
 -10  10   3     1400.22     1377.30     20.58 o 
  -8  10   3      765.71      941.25     17.12 o 
  -6  10   3      145.71       91.60      8.45 o 
  -4  10   3       11.97       11.42      4.68 o 
  -2  10   3       80.10      114.22      6.79 o 
   0  10   3      812.68      753.28     11.30 o 
   2  10   3      140.75      129.09     13.08 o 
   4  10   3     1098.59     1178.15     19.28 o 
   6  10   3      449.51      483.02     18.26 o 
   8  10   3      468.43      465.73     24.74 o 
  10  10   3      430.77      467.18     27.33 o 
  12  10   3       32.97       28.92     16.87 o 
 -15  11   3      388.61      387.67     16.22 o 
 -13  11   3      272.35      286.46     14.50 o 
 -11  11   3      262.39      285.06     11.62 o 
  -9  11   3      119.36      112.42     13.65 o 
  -7  11   3      105.21      107.75      8.73 o 
  -5  11   3      372.29      386.98     12.87 o 
  -3  11   3      486.41      508.59     13.11 o 
  -1  11   3       37.78       48.97      6.63 o 
   1  11   3       14.95       16.48      5.38 o 
   3  11   3      567.76      565.32     11.73 o 
   5  11   3      815.81      760.51     23.61 o 
   7  11   3      908.76      866.06     28.59 o 
   9  11   3       52.41       39.86     16.98 o 
 -12  12   3       27.70       33.47      8.52 o 
 -10  12   3       20.07       17.17      7.04 o 
  -8  12   3       12.17       15.04      7.30 o 
  -6  12   3      114.91       96.86      9.05 o 
  -4  12   3       30.64       25.38      6.76 o 
  -2  12   3      146.42      192.90     21.09 o 
   0  12   3        3.44        0.66      4.32 o 
   2  12   3       96.81      102.64     10.76 o 
   4  12   3        8.62       12.40      6.06 o 
   6  12   3        4.29        0.38     10.25 o 
  -7  13   3        5.33        5.33     12.65 o 
  -5  13   3       87.59       75.16      9.66 o 
  -3  13   3      212.69      208.25     13.95 o 
  -1  13   3      127.90      142.02     13.80 o 
   1  13   3       52.70       50.31      9.94 o 
 -26   0   4      797.38      870.19     20.02 o 
 -24   0   4     1636.83     1567.99     63.78 o 
 -22   0   4     1718.46     1703.10     31.13 o 
 -20   0   4      384.79      439.86     12.27 o 
 -18   0   4     2215.21     2200.75     31.75 o 
 -16   0   4    12938.77    13604.85    189.56 o 
 -14   0   4      509.11      465.29     11.92 o 
 -12   0   4    17502.85    17456.81    295.08 o 
 -10   0   4    33359.77    32037.23    645.76 o 
  -8   0   4    55355.23    54098.63   1345.71 o 
  -6   0   4    17189.72    17080.02    278.09 o 
  -4   0   4     5006.71     3972.36     44.95 o 
  -2   0   4    10337.29    10020.32    129.44 o 
   0   0   4    10460.89    11519.50    214.35 o 
   2   0   4      154.14      154.74      6.24 o 
   4   0   4    12779.92    13073.93    154.49 o 
   6   0   4     6880.70     6350.15     93.89 o 
   8   0   4    44748.11    46794.22    919.80 o 
  10   0   4     3738.12     4070.08     66.57 o 
  12   0   4      605.61      578.28     16.60 o 
  14   0   4     1592.86     1525.06     38.28 o 
  16   0   4       13.76       19.65      7.01 o 
  18   0   4      568.81      561.68     23.48 o 
 -25   1   4      172.36      194.86      7.83 o 
 -23   1   4     1430.73     1511.22     24.93 o 
 -21   1   4       26.64       17.18      4.90 o 
 -19   1   4        4.88        6.26      4.17 o 
 -17   1   4      553.57      534.29     10.82 o 
 -15   1   4     6587.00     6939.14     60.89 o 
 -13   1   4     2695.00     2604.40     27.04 o 
 -11   1   4      579.73      641.72     12.32 o 
  -9   1   4      138.34      254.06      9.13 o 
  -7   1   4       63.23       47.11      5.01 o 
  -5   1   4    27481.73    28413.39    375.33 o 
  -3   1   4       55.91       58.15      5.35 o 
  -1   1   4        6.83       59.17      2.81 o 
   1   1   4        8.56      139.99      3.41 o 
   3   1   4     7853.59     7888.93     64.04 o 
   5   1   4     1065.70     1179.72      9.77 o 
   7   1   4     2844.58     2642.43     26.12 o 
   9   1   4     2043.38     2014.80     24.61 o 
  11   1   4      313.86      369.64      8.87 o 
  13   1   4      627.85      728.76     12.50 o 
  15   1   4      168.15      176.33      8.56 o 
  17   1   4       30.43       40.86      4.77 o 
 -26   2   4      360.29      407.94     15.95 o 
 -24   2   4      145.14      172.36      9.97 o 
 -22   2   4       47.24       41.34      4.76 o 
 -20   2   4       24.38       36.58      5.26 o 
 -18   2   4       50.01       48.01      4.31 o 
 -16   2   4     3474.53     3596.57     31.22 o 
 -14   2   4      264.89      316.22      6.42 o 
 -12   2   4     2908.84     2723.09     28.95 o 
 -10   2   4       22.67       47.37      4.82 o 
  -8   2   4     5251.67     5130.09     47.44 o 
  -6   2   4     1161.57     1051.84     12.60 o 
  -4   2   4     9803.65     9861.21     95.45 o 
  -2   2   4     1944.15     2124.79     17.50 o 
   0   2   4     2886.31     2360.68     24.56 o 
   2   2   4      261.27      143.97      6.81 o 
   4   2   4      152.22      213.94      3.88 o 
   6   2   4      126.50      162.87      7.22 o 
   8   2   4     4188.70     4331.25     33.35 o 
  10   2   4     1181.06     1197.27     14.38 o 
  12   2   4      346.99      367.92      6.66 o 
  14   2   4      123.88       86.29      7.00 o 
  16   2   4       33.70       33.53      4.48 o 
  18   2   4      100.72      131.12     33.73 o 
 -25   3   4      560.85      593.99     16.18 o 
 -23   3   4     1150.65     1014.13     28.34 o 
 -21   3   4      350.82      329.96      8.27 o 
 -19   3   4      313.63      318.13      6.01 o 
 -17   3   4     3829.44     3730.00     34.19 o 
 -15   3   4    16079.13    16656.43    171.52 o 
 -13   3   4     8973.70     9022.93     88.97 o 
 -11   3   4     1139.45     1153.83     15.82 o 
  -9   3   4      134.26      197.62     10.24 o 
  -7   3   4     3806.87     3902.18     44.77 o 
  -5   3   4    14223.10    14414.15    157.68 o 
  -3   3   4     6091.08     4954.95     37.13 o 
  -1   3   4     5215.47     4701.77     40.33 o 
   1   3   4     2088.72     1992.59     18.79 o 
   3   3   4     8190.70     8022.40    108.49 o 
   5   3   4     8692.86     8031.33     78.81 o 
   7   3   4     4341.35     4344.15     31.54 o 
   9   3   4     1728.75     1931.32     16.81 o 
  11   3   4     1141.68     1115.03     10.93 o 
  13   3   4     2352.75     2495.69     28.37 o 
  15   3   4     1207.33     1263.68     18.51 o 
  17   3   4      378.60      408.58     23.03 o 
 -24   4   4       18.52       18.70      7.97 o 
 -22   4   4      398.10      455.40     13.85 o 
 -20   4   4      463.67      499.08     15.26 o 
 -18   4   4     1903.00     1884.21     17.40 o 
 -16   4   4     1436.32     1457.77     13.98 o 
 -14   4   4     1393.76     1437.35     13.94 o 
 -12   4   4     2835.99     2592.60     26.41 o 
 -10   4   4     2090.85     1710.06     20.30 o 
  -8   4   4     2006.60     1919.23     16.19 o 
  -6   4   4     4515.30     3973.89     38.16 o 
  -4   4   4     5780.52     6051.68     54.55 o 
  -2   4   4      932.94     1045.53     11.48 o 
   0   4   4     1785.95     1789.79     17.23 o 
   2   4   4     3336.15     3555.12     42.43 o 
   4   4   4     7727.84     8211.80    100.04 o 
   6   4   4      294.39      291.10     19.31 o 
   8   4   4     1031.97      944.88     17.87 o 
  10   4   4      137.63      128.54      7.39 o 
  12   4   4      911.48      962.92     17.76 o 
  14   4   4      830.98      810.68     13.68 o 
  16   4   4       77.12       32.89     10.30 o 
 -23   5   4        1.21       -8.76      8.76 o 
 -21   5   4      418.57      409.41     21.77 o 
 -19   5   4      210.05      231.08     12.52 o 
 -17   5   4     1090.19     1292.74     22.57 o 
 -15   5   4     1237.86     1376.39     22.97 o 
 -13   5   4      473.00      542.87     13.29 o 
 -11   5   4      763.57      674.89      8.12 o 
  -9   5   4        6.07       29.30      4.23 o 
  -7   5   4     5913.52     6048.36     56.70 o 
  -5   5   4     1296.04     1671.66     21.71 o 
  -3   5   4      625.96      584.29      7.51 o 
  -1   5   4      485.51      520.15      6.65 o 
   1   5   4     2048.53     2302.36     19.95 o 
   3   5   4      323.59      334.85     12.11 o 
   5   5   4     2055.07     2024.40     32.62 o 
   7   5   4       29.19       23.00      4.75 o 
   9   5   4      471.99      415.49     18.47 o 
  11   5   4       15.65       26.19      2.27 o 
  13   5   4      444.43      498.03     10.79 o 
  15   5   4      210.68      193.68     13.36 o 
  17   5   4      179.84       97.67     21.67 o 
 -22   6   4      320.44      311.94     16.81 o 
 -20   6   4      765.03      869.75     17.78 o 
 -18   6   4     2031.82     2076.04     36.71 o 
 -16   6   4     2662.49     2628.65     33.37 o 
 -14   6   4      828.32      844.71     17.81 o 
 -12   6   4     2542.92     2793.32     35.12 o 
 -10   6   4       93.50      119.44      7.19 o 
  -8   6   4     2222.30     2051.05     21.76 o 
  -6   6   4     1870.66     1605.80     16.92 o 
  -4   6   4     1822.95     2102.71     22.03 o 
  -2   6   4     1595.79     1614.34     14.22 o 
   0   6   4      872.64      901.26      9.28 o 
   2   6   4     7190.05     7271.04     63.94 o 
   4   6   4     4555.70     4955.16     49.37 o 
   6   6   4      253.10      245.54     10.83 o 
   8   6   4      140.40      146.70      8.66 o 
  10   6   4      604.01      628.65      8.41 o 
  12   6   4     1890.71     1879.04     43.57 o 
  14   6   4     1138.09     1063.98     25.96 o 
  16   6   4      364.65      337.64     48.04 o 
 -21   7   4       78.84       70.70     10.27 o 
 -19   7   4       45.14       51.27      8.39 o 
 -17   7   4      292.37      324.36     12.87 o 
 -15   7   4      719.76      749.67     27.48 o 
 -13   7   4     2346.47     2183.70     30.12 o 
 -11   7   4       22.31       14.59      6.83 o 
  -9   7   4       87.73      122.56      5.90 o 
  -7   7   4      121.32      169.09      5.40 o 
  -5   7   4     2861.34     3166.07     25.66 o 
  -3   7   4     1225.78     1086.84     19.88 o 
  -1   7   4       82.10       69.22      4.49 o 
   1   7   4       96.63      164.65      8.61 o 
   3   7   4     1309.55     1144.00     53.41 o 
   5   7   4     1811.99     1887.22     22.33 o 
   7   7   4      633.88      679.23     19.88 o 
   9   7   4      129.74      133.03     13.92 o 
  11   7   4     1297.86     1203.82     28.02 o 
  13   7   4      131.11      131.97     12.87 o 
  15   7   4      257.14      256.79     20.28 o 
 -20   8   4       50.44       50.66      8.75 o 
 -18   8   4      303.69      314.51     26.04 o 
 -16   8   4      189.93      203.75     10.73 o 
 -14   8   4        4.64       14.56      7.21 o 
 -12   8   4      148.10      119.49     10.98 o 
 -10   8   4      948.52      983.61     15.80 o 
  -8   8   4      239.09      310.89      9.22 o 
  -6   8   4      681.96      846.34     13.40 o 
  -4   8   4      177.00      219.64      7.05 o 
  -2   8   4      232.79      223.98      6.77 o 
   0   8   4        1.40       10.60      3.77 o 
   2   8   4      569.58      484.69      9.38 o 
   4   8   4      373.25      334.14     19.55 o 
   6   8   4      190.36      244.33     16.38 o 
   8   8   4      519.32      505.68     48.94 o 
  10   8   4       17.45       12.63     10.26 o 
  12   8   4       27.65       18.18     11.32 o 
  14   8   4      233.22      220.84     18.56 o 
 -19   9   4      120.01      111.73     10.76 o 
 -17   9   4      528.11      566.32     15.94 o 
 -15   9   4      352.42      408.60     12.35 o 
 -13   9   4     1216.30     1307.56     20.30 o 
 -11   9   4     1066.41      977.11     20.82 o 
  -9   9   4      946.71      868.94     17.44 o 
  -7   9   4     2088.04     2027.74     20.63 o 
  -5   9   4     2738.16     2765.62     26.85 o 
  -3   9   4      286.81      362.02     10.48 o 
  -1   9   4      110.06      108.67      6.08 o 
   1   9   4       45.78       43.98      5.72 o 
   3   9   4     2397.86     2412.65     37.91 o 
   5   9   4     2096.33     2053.91     19.40 o 
   7   9   4      764.21      667.86     26.47 o 
   9   9   4      410.95      435.09     21.04 o 
  11   9   4      874.07      959.51     30.07 o 
 -18  10   4      148.72      165.51     19.41 o 
 -16  10   4       40.34       33.82      7.86 o 
 -14  10   4        1.82        9.08      6.49 o 
 -12  10   4      138.15      113.78      9.78 o 
 -10  10   4      137.12      149.99     10.74 o 
  -8  10   4      248.74      260.22     15.44 o 
  -6  10   4       44.02       29.48      6.66 o 
  -4  10   4        6.95       -0.73      4.41 o 
  -2  10   4       31.44       27.73      5.06 o 
   0  10   4        4.70       22.03      6.25 o 
   2  10   4      233.81      259.35      9.08 o 
   4  10   4      129.60      127.31      4.49 o 
   6  10   4      187.89      154.18     15.36 o 
   8  10   4        6.17       14.21     10.35 o 
  10  10   4      209.11      245.41     20.93 o 
 -15  11   4        0.55       20.73     11.81 o 
 -13  11   4       78.72       87.16      9.40 o 
 -11  11   4      246.15      245.82     30.44 o 
  -9  11   4      117.25       97.73      8.32 o 
  -7  11   4        5.90        6.65      7.48 o 
  -5  11   4      111.25       80.87      8.03 o 
  -3  11   4        8.04        3.28      7.80 o 
  -1  11   4       11.55       38.05      4.79 o 
   1  11   4       44.89       35.56      7.35 o 
   3  11   4      251.10      223.59     15.24 o 
   5  11   4       13.47       -1.61     12.15 o 
   7  11   4       78.55       64.99     18.23 o 
 -12  12   4      354.54      355.60     21.98 o 
 -10  12   4      585.88      494.72     16.10 o 
  -8  12   4       79.69       93.81     11.04 o 
  -6  12   4      306.77      376.53     13.97 o 
  -4  12   4      215.55      265.39     13.15 o 
  -2  12   4      339.91      309.35     10.89 o 
   0  12   4       72.07       42.14      6.11 o 
   2  12   4      291.81      243.70     10.21 o 
   4  12   4      334.64      414.92     48.59 o 
  -5  13   4      146.70      113.92     14.12 o 
  -3  13   4      112.40      129.63      9.80 o 
  -1  13   4        8.64       -4.81      6.24 o 
 -25   1   5     2304.78     2286.81     30.57 o 
 -23   1   5     1662.90     1764.85     20.63 o 
 -21   1   5      175.05      189.53      8.98 o 
 -19   1   5       30.44       28.07      4.64 o 
 -17   1   5     3589.86     3502.40     33.10 o 
 -15   1   5     5177.02     4873.16     62.05 o 
 -13   1   5     8062.87     8197.55     87.90 o 
 -11   1   5     6487.84     6692.99     70.50 o 
  -9   1   5     6479.46     6919.60     69.27 o 
  -7   1   5     7079.22     7216.81     65.55 o 
  -5   1   5     7826.05     7685.07     70.46 o 
  -3   1   5     2109.22     2001.76     26.61 o 
  -1   1   5     6907.14     6902.43     73.12 o 
   1   1   5     1476.93     1209.87     14.03 o 
   3   1   5     1619.13     1545.11     19.05 o 
   5   1   5       17.16       28.79      2.82 o 
   7   1   5     4592.09     4720.66     34.94 o 
   9   1   5     3311.68     3189.49     25.08 o 
  11   1   5     6316.35     6033.94     51.42 o 
  13   1   5     2218.16     2204.35     20.84 o 
  15   1   5      143.06      200.03      6.06 o 
  17   1   5        6.94       10.77      5.76 o 
 -26   2   5       26.52       18.23      7.65 o 
 -24   2   5      682.19      670.08     12.99 o 
 -22   2   5      261.35      265.52     10.63 o 
 -20   2   5      705.16      726.64     12.94 o 
 -18   2   5     4683.05     4906.23     45.86 o 
 -16   2   5      227.15      268.25      9.32 o 
 -14   2   5     1572.49     1734.94     21.63 o 
 -12   2   5     2056.50     1668.08     20.85 o 
 -10   2   5     8604.12     7930.11     78.03 o 
  -8   2   5     1310.19      942.72     18.74 o 
  -6   2   5      705.70      622.01      9.50 o 
  -4   2   5      633.49      540.35      7.97 o 
  -2   2   5     4545.38     4471.92     37.28 o 
   0   2   5      511.07      602.09     16.05 o 
   2   2   5     4480.15     4990.04     64.01 o 
   4   2   5      250.37      397.77      6.42 o 
   6   2   5     5751.08     5582.14     48.97 o 
   8   2   5     2680.67     2873.96     20.80 o 
  10   2   5      720.20      832.69     11.06 o 
  12   2   5     4972.17     5052.56     41.55 o 
  14   2   5      301.20      294.42      5.47 o 
  16   2   5      332.26      334.09     10.63 o 
 -25   3   5       36.59       49.49      8.63 o 
 -23   3   5        0.18        1.25      5.26 o 
 -21   3   5        4.57        7.29      3.37 o 
 -19   3   5      258.04      217.24      6.34 o 
 -17   3   5       30.03       17.93      3.78 o 
 -15   3   5       11.48       14.29      5.42 o 
 -13   3   5     1231.42     1436.84     22.15 o 
 -11   3   5     1367.83     1645.92     19.51 o 
  -9   3   5      750.47      764.40     12.27 o 
  -7   3   5     5776.64     6089.23     56.12 o 
  -5   3   5      680.26      623.02      8.57 o 
  -3   3   5     1921.74     1783.34     13.33 o 
  -1   3   5     2660.25     3082.87     29.07 o 
   1   3   5     7544.25     7207.87     89.10 o 
   3   3   5       93.99      103.53      8.43 o 
   5   3   5        0.05        5.10      4.38 o 
   7   3   5      259.43      250.97      5.21 o 
   9   3   5      102.11       86.32      2.40 o 
  11   3   5      116.61      120.33      4.81 o 
  13   3   5       27.06       21.24      3.85 o 
  15   3   5       89.29       80.05      9.56 o 
  17   3   5       79.52       89.87     11.93 o 
 -24   4   5       71.79       87.78     11.53 o 
 -22   4   5      157.29      168.68      5.53 o 
 -20   4   5      216.84      203.65      6.69 o 
 -18   4   5     4216.03     4199.37     49.07 o 
 -16   4   5     1948.04     2003.50     27.09 o 
 -14   4   5    10096.81    10236.44    108.11 o 
 -12   4   5     5356.65     5277.69     61.01 o 
 -10   4   5     6158.73     6567.30     72.18 o 
  -8   4   5    20070.78    19384.74    240.31 o 
  -6   4   5      491.32      748.52      8.40 o 
  -4   4   5     3326.93     3697.41     33.84 o 
  -2   4   5     1109.08     1194.55     12.34 o 
   0   4   5     5202.46     4389.94     48.52 o 
   2   4   5    11160.86    11137.19    142.57 o 
   4   4   5     4265.38     4537.19     54.82 o 
   6   4   5     3193.90     3508.63     35.17 o 
   8   4   5      126.40      158.20      7.76 o 
  10   4   5      949.98     1025.37     13.54 o 
  12   4   5     1776.45     1678.06     28.04 o 
  14   4   5      697.96      627.89     28.99 o 
  16   4   5      534.99      482.26     23.18 o 
 -25   5   5       83.88       88.53     10.89 o 
 -23   5   5       73.12       67.88     10.45 o 
 -21   5   5       31.38       31.78      9.90 o 
 -19   5   5     1020.54     1055.58     33.82 o 
 -17   5   5     3050.16     3145.29     35.13 o 
 -15   5   5     5930.60     5948.72     51.11 o 
 -13   5   5     2383.84     2465.44     33.09 o 
 -11   5   5     3266.09     3144.41     28.20 o 
  -9   5   5     3250.56     3646.37     34.30 o 
  -7   5   5     8292.20     9123.72     96.22 o 
  -5   5   5      121.80       71.23      6.34 o 
  -3   5   5     1551.85     1040.26     10.04 o 
  -1   5   5      104.08       61.02      3.57 o 
   1   5   5     4229.47     4782.00     39.77 o 
   3   5   5     4238.15     4462.72     55.30 o 
   5   5   5     5567.53     5286.07     68.41 o 
   7   5   5      409.56      460.06      9.86 o 
   9   5   5     1291.15     1267.99     17.61 o 
  11   5   5      383.83      408.53     11.50 o 
  13   5   5      764.12      789.20     20.96 o 
  15   5   5      350.54      363.86     21.69 o 
 -24   6   5        0.49        4.38      7.39 o 
 -22   6   5       32.38       31.82      9.51 o 
 -20   6   5       70.19       76.07      9.42 o 
 -18   6   5      109.42      109.72     11.69 o 
 -16   6   5       38.39       29.82      7.28 o 
 -14   6   5        5.48        7.21      4.38 o 
 -12   6   5      299.66      280.24      4.84 o 
 -10   6   5       46.38       52.13      9.22 o 
  -8   6   5        8.82       48.78      6.86 o 
  -6   6   5     1559.73     1424.88     18.64 o 
  -4   6   5      539.10      544.16      8.80 o 
  -2   6   5      184.75      165.03      5.07 o 
   0   6   5        3.11       15.78      2.63 o 
   2   6   5      463.79      552.40     11.46 o 
   4   6   5        2.98       14.45     11.01 o 
   6   6   5      440.15      542.75     19.17 o 
   8   6   5        1.71        8.43      3.12 o 
  10   6   5      246.50      290.61      8.55 o 
  12   6   5       47.64       84.63     11.91 o 
  14   6   5        6.06        8.95     10.44 o 
 -23   7   5       30.04       22.73      8.23 o 
 -21   7   5       13.19       10.49     10.34 o 
 -19   7   5      935.89      877.61     19.03 o 
 -17   7   5     2066.56     2109.34     36.13 o 
 -15   7   5     1168.24     1293.35     21.59 o 
 -13   7   5      607.16      602.62     15.66 o 
 -11   7   5       23.10       20.82      6.21 o 
  -9   7   5     3067.61     2967.46     27.82 o 
  -7   7   5     4493.56     4242.45     48.66 o 
  -5   7   5     1182.92     1146.78     14.22 o 
  -3   7   5      239.56      226.27      5.94 o 
  -1   7   5      148.99       96.29      5.44 o 
   1   7   5      680.99      710.76      9.07 o 
   3   7   5     1853.34     1841.48     17.37 o 
   5   7   5     1898.78     1902.30     37.32 o 
   7   7   5      943.15      834.09     19.79 o 
   9   7   5      424.54      482.54     20.59 o 
  11   7   5      270.98      353.70     16.59 o 
  13   7   5      306.22      308.84     28.24 o 
 -22   8   5      195.03      185.18     13.99 o 
 -20   8   5      733.40      801.06     19.22 o 
 -18   8   5     1174.15     1274.08     23.51 o 
 -16   8   5      628.95      585.78     15.81 o 
 -14   8   5     1264.14     1094.24     22.34 o 
 -12   8   5      799.17      795.66     15.12 o 
 -10   8   5     1678.29     1803.87     21.49 o 
  -8   8   5     7786.52     7622.92     70.65 o 
  -6   8   5     2016.28     1946.99     20.61 o 
  -4   8   5     1609.96     1371.49     15.55 o 
  -2   8   5       12.42       12.03      5.30 o 
   0   8   5      920.74      988.34     14.92 o 
   2   8   5     2694.13     2897.50     26.81 o 
   4   8   5     1618.48     1536.65     29.06 o 
   6   8   5      484.20      495.64     22.02 o 
   8   8   5      234.35      291.93     34.69 o 
  10   8   5     1264.65     1200.63     30.40 o 
  12   8   5      657.75      604.53     25.56 o 
 -19   9   5       62.32       53.91      9.11 o 
 -17   9   5        3.29       -6.27      8.90 o 
 -15   9   5      266.63      284.54     12.60 o 
 -13   9   5      217.55      200.26     15.45 o 
 -11   9   5        0.16       -6.16      6.16 o 
  -9   9   5       50.64       62.17      6.72 o 
  -7   9   5       11.24        3.25      3.83 o 
  -5   9   5       99.72      164.96      7.87 o 
  -3   9   5       76.51      111.54      5.84 o 
  -1   9   5      184.83      143.64      5.88 o 
   1   9   5       13.15        0.43      3.40 o 
   3   9   5       36.71       24.55      3.13 o 
   5   9   5       62.71       72.27      2.95 o 
   7   9   5      203.04      150.58     15.17 o 
   9   9   5      132.98      195.23     43.58 o 
  11   9   5       15.08        9.18     12.23 o 
 -18  10   5      253.56      289.95     13.82 o 
 -16  10   5       44.42       59.98      9.47 o 
 -14  10   5       10.95        5.61      7.89 o 
 -12  10   5      428.36      384.90     12.29 o 
 -10  10   5       94.31       90.62      8.62 o 
  -8  10   5     1120.97     1027.71     53.02 o 
  -6  10   5      552.29      626.57     11.94 o 
  -4  10   5      821.92      873.34     19.15 o 
  -2  10   5        8.37        1.49      5.48 o 
   0  10   5       13.18       26.51      5.69 o 
   2  10   5       87.44       75.41     10.14 o 
   4  10   5       11.00       26.55     12.43 o 
   6  10   5      476.37      526.37     25.55 o 
   8  10   5      409.15      377.22     19.29 o 
 -15  11   5      371.12      394.93     15.17 o 
 -13  11   5      260.61      277.92     12.52 o 
 -11  11   5       44.23       57.24      9.79 o 
  -9  11   5       78.58       77.28      8.34 o 
  -7  11   5      780.17      704.01     14.61 o 
  -5  11   5      970.47      936.03     15.07 o 
  -3  11   5       13.96        9.49      4.61 o 
  -1  11   5       27.54       25.25      4.75 o 
   1  11   5      163.61      181.10      5.94 o 
   3  11   5      287.92      311.48     17.40 o 
   5  11   5       54.70       37.15     14.35 o 
   7  11   5      125.69       88.27     26.33 o 
 -12  12   5        1.56        0.68      6.73 o 
 -10  12   5       20.21       18.66      8.48 o 
  -8  12   5       53.48       41.43      8.47 o 
  -6  12   5       91.32       66.90      9.27 o 
  -4  12   5        8.31       -1.97      6.25 o 
  -2  12   5        0.22        1.20      4.86 o 
   0  12   5      104.54      101.44      6.63 o 
   2  12   5       20.59       29.96     16.64 o 
 -26   0   6      389.94      411.83     15.85 o 
 -24   0   6      589.05      567.92     24.96 o 
 -22   0   6      605.42      537.42     27.35 o 
 -20   0   6    13341.17    13682.05    198.41 o 
 -18   0   6     4636.62     4731.22     88.63 o 
 -16   0   6     2332.81     2324.55     59.31 o 
 -14   0   6       18.53       31.65      9.92 o 
 -12   0   6    12285.02    11973.47    185.22 o 
 -10   0   6    32581.62    31858.15    643.88 o 
  -8   0   6    25802.39    25429.59    492.45 o 
  -6   0   6    23296.73    23875.89    443.15 o 
  -4   0   6    27652.90    26276.47    743.23 o 
  -2   0   6     2662.13     2021.79     24.63 o 
   0   0   6    24292.26    26851.98    691.64 o 
   2   0   6     1981.46     2032.45     23.99 o 
   4   0   6     1361.79     1082.54     13.07 o 
   6   0   6     1407.30     1198.55     41.50 o 
   8   0   6      295.50      257.72      8.29 o 
  10   0   6    11101.82    10892.50    139.11 o 
  12   0   6     5158.65     5059.62     71.04 o 
  14   0   6     3052.44     3031.07     55.60 o 
  16   0   6        6.52        7.99     10.65 o 
 -27   1   6       42.38       18.18      6.68 o 
 -25   1   6      194.05      204.79      8.02 o 
 -23   1   6       38.44       48.22      6.48 o 
 -21   1   6      388.54      370.95      9.87 o 
 -19   1   6     1600.65     1564.96     18.11 o 
 -17   1   6     1143.74     1093.27     18.29 o 
 -15   1   6       27.26       14.47      5.74 o 
 -13   1   6     1095.26     1184.04     18.70 o 
 -11   1   6     2983.26     3422.57     37.17 o 
  -9   1   6     5691.67     5910.55     56.68 o 
  -7   1   6     8308.75     7554.24     71.90 o 
  -5   1   6      189.29      175.63      5.28 o 
  -3   1   6      328.13      264.73      9.42 o 
  -1   1   6     2407.98     2377.12     20.09 o 
   1   1   6     6231.87     5526.05     65.61 o 
   3   1   6      437.27      436.63     11.39 o 
   5   1   6       14.37       35.33      3.32 o 
   7   1   6      506.39      564.23      6.41 o 
   9   1   6      473.26      453.59      5.89 o 
  11   1   6     2182.14     2014.93     25.19 o 
  13   1   6      311.73      270.49      5.59 o 
  15   1   6      145.39      162.43     12.40 o 
 -26   2   6       50.60       44.40      8.08 o 
 -24   2   6      158.59      197.77      8.12 o 
 -22   2   6      119.42      124.02      7.18 o 
 -20   2   6     1687.48     1682.70     18.69 o 
 -18   2   6       34.55       51.00      6.89 o 
 -16   2   6        6.03       15.80      7.16 o 
 -14   2   6       23.46       19.02      6.21 o 
 -12   2   6      118.82      109.89      7.51 o 
 -10   2   6    14608.85    15475.95    185.90 o 
  -8   2   6     1305.93      994.87     15.52 o 
  -6   2   6     1068.51      975.92     11.34 o 
  -4   2   6      212.05      176.24      4.45 o 
  -2   2   6      460.45      385.45      5.56 o 
   0   2   6     1822.76     1521.97     12.98 o 
   2   2   6     2075.83     1705.33     48.08 o 
   4   2   6     1438.98     1481.51     13.54 o 
   6   2   6      135.69      112.52      2.86 o 
   8   2   6      123.63      111.59      4.68 o 
  10   2   6     1879.12     1897.86     24.86 o 
  12   2   6      788.06      809.73      9.72 o 
  14   2   6      675.83      633.62     14.51 o 
  16   2   6       17.47        6.13      5.26 o 
 -25   3   6      454.74      430.35     21.27 o 
 -23   3   6      113.44      112.09      5.41 o 
 -21   3   6      333.25      383.53     10.72 o 
 -19   3   6     2706.92     2657.10     29.13 o 
 -17   3   6     1644.53     1486.45     21.03 o 
 -15   3   6     1903.67     1775.89     23.53 o 
 -13   3   6     5231.50     5034.72     51.92 o 
 -11   3   6    16131.63    17037.78    206.51 o 
  -9   3   6    18599.25    20426.21    256.07 o 
  -7   3   6     1982.01     2096.24     19.73 o 
  -5   3   6      639.79      439.70     11.53 o 
  -3   3   6     2029.82     1219.40     10.73 o 
  -1   3   6     4071.99     3731.24     31.04 o 
   1   3   6     4587.11     5089.86     56.62 o 
   3   3   6     2351.63     2296.35     34.54 o 
   5   3   6     2703.85     2781.75     34.94 o 
   7   3   6     1840.53     1840.29     21.85 o 
   9   3   6     1899.36     1758.60     19.66 o 
  11   3   6     2125.44     1922.24     40.17 o 
  13   3   6      638.08      630.98     11.92 o 
  15   3   6      561.98      577.40     11.91 o 
 -26   4   6      202.86      174.80     17.73 o 
 -24   4   6       55.81       56.80      9.56 o 
 -22   4   6        4.57        1.41      4.29 o 
 -20   4   6      532.01      549.76      9.96 o 
 -18   4   6      561.13      597.55     13.64 o 
 -16   4   6     4163.45     4358.72     48.10 o 
 -14   4   6     1011.82      985.87     18.55 o 
 -12   4   6     3161.00     3150.12     47.18 o 
 -10   4   6      837.99      719.04     12.44 o 
  -8   4   6     8224.34     7330.62     79.47 o 
  -6   4   6     3753.36     3827.66     32.96 o 
  -4   4   6     1695.21     1702.25     19.23 o 
  -2   4   6       83.74       62.90     22.96 o 
   0   4   6     4503.11     4646.71     68.34 o 
   2   4   6     1322.18     1253.25     53.25 o 
   4   4   6      624.33      572.73     21.48 o 
   6   4   6      899.40      887.11     15.59 o 
   8   4   6      363.11      351.88     12.01 o 
  10   4   6     1116.66     1265.31     21.52 o 
  12   4   6      200.60      201.24     10.42 o 
  14   4   6       81.68       82.87     10.59 o 
 -25   5   6       21.36       12.91     10.18 o 
 -23   5   6        4.27       18.61      8.13 o 
 -21   5   6       28.91       34.55      8.22 o 
 -19   5   6      483.00      533.32      7.19 o 
 -17   5   6       46.44       51.91      8.11 o 
 -15   5   6     1977.23     2000.45     26.59 o 
 -13   5   6      276.34      275.35     10.39 o 
 -11   5   6     3443.91     3664.08     33.03 o 
  -9   5   6     1126.79     1305.26     15.46 o 
  -7   5   6        2.91       10.03      4.76 o 
  -5   5   6     1034.60      945.45     11.58 o 
  -3   5   6     1884.01     1798.58     14.63 o 
  -1   5   6       65.29       68.00      3.21 o 
   1   5   6        9.82       15.71      6.61 o 
   3   5   6      106.23      132.45     12.47 o 
   5   5   6     2137.92     2062.97     46.25 o 
   7   5   6       76.27       63.19      7.77 o 
   9   5   6      740.92      745.17     33.82 o 
  11   5   6        1.37       11.22      4.09 o 
  13   5   6      122.54      143.89     17.85 o 
 -24   6   6      101.12      108.08     11.15 o 
 -22   6   6        7.44        5.92      7.48 o 
 -20   6   6      143.89      204.13     12.94 o 
 -18   6   6      155.69      175.70     12.71 o 
 -16   6   6     2691.32     2547.07     39.59 o 
 -14   6   6     3382.49     3211.90     30.91 o 
 -12   6   6       49.02       65.53      4.14 o 
 -10   6   6     6007.26     6153.43     63.75 o 
  -8   6   6     1883.49     1865.16     23.19 o 
  -6   6   6     3383.41     3576.77     35.74 o 
  -4   6   6      211.57      231.41      6.68 o 
  -2   6   6      395.26      515.69      6.77 o 
   0   6   6     1254.93     1172.09     21.35 o 
   2   6   6     1307.11     1319.25     29.75 o 
   4   6   6     3145.63     3256.48     57.87 o 
   6   6   6      257.06      311.32      7.46 o 
   8   6   6     1130.07     1190.08     19.31 o 
  10   6   6     1288.35     1328.57     33.20 o 
  12   6   6      327.73      270.25     16.28 o 
 -23   7   6      224.44      231.93     13.14 o 
 -21   7   6      145.08      124.44     14.64 o 
 -19   7   6        2.72       17.74      8.52 o 
 -17   7   6      395.63      372.89     13.69 o 
 -15   7   6      392.88      387.73     25.47 o 
 -13   7   6      940.76      967.25     17.78 o 
 -11   7   6       99.68       94.25      8.47 o 
  -9   7   6     1944.13     1914.53     26.65 o 
  -7   7   6       47.00       65.63      7.20 o 
  -5   7   6      743.82      841.15     10.76 o 
  -3   7   6      589.08      578.40      9.20 o 
  -1   7   6     1251.73     1218.16     17.91 o 
   1   7   6        4.04        3.90      3.20 o 
   3   7   6      560.90      517.22     19.48 o 
   5   7   6       19.39       10.13      8.71 o 
   7   7   6     1037.30      978.18     16.67 o 
   9   7   6      333.43      327.12     18.16 o 
  11   7   6      100.13      105.11     13.72 o 
 -22   8   6        7.22        9.62      9.33 o 
 -20   8   6       19.32       22.51      9.93 o 
 -18   8   6      139.95      136.59     23.92 o 
 -16   8   6      138.98      123.38     11.60 o 
 -14   8   6     1597.80     1532.80     30.76 o 
 -12   8   6       38.07       44.74      4.20 o 
 -10   8   6       54.00       44.23      6.26 o 
  -8   8   6      147.54      172.61     10.27 o 
  -6   8   6     1296.74     1377.69     20.22 o 
  -4   8   6     1729.06     1886.26     20.52 o 
  -2   8   6       89.22       85.37      8.10 o 
   0   8   6        5.43       -1.66      2.70 o 
   2   8   6      350.64      402.55     24.04 o 
   4   8   6      152.01      151.88     15.69 o 
   6   8   6      453.45      472.62     21.97 o 
   8   8   6      141.88      143.19     14.75 o 
  10   8   6      147.35      111.34     13.37 o 
 -19   9   6      294.89      300.93     15.93 o 
 -17   9   6      910.40      988.29     34.49 o 
 -15   9   6     1049.51     1130.97     23.44 o 
 -13   9   6      662.54      643.57     47.24 o 
 -11   9   6       35.51       42.96      5.85 o 
  -9   9   6     1105.76     1038.08     15.05 o 
  -7   9   6     1675.33     1503.64     17.80 o 
  -5   9   6     2750.22     2599.84     25.60 o 
  -3   9   6     1019.48     1022.10     15.36 o 
  -1   9   6     1093.27     1152.98     18.41 o 
   1   9   6      126.78      141.76      4.90 o 
   3   9   6        5.16       10.32     10.83 o 
   5   9   6       66.31       57.76     14.38 o 
   7   9   6      843.85      831.97     32.61 o 
   9   9   6      770.80      843.83     25.79 o 
 -18  10   6      165.49      166.31     15.80 o 
 -16  10   6       60.95       49.51      8.54 o 
 -14  10   6        1.63        4.01      8.40 o 
 -12  10   6       42.55       18.15      6.76 o 
 -10  10   6      478.22      476.71     10.46 o 
  -8  10   6      498.28      571.44     10.81 o 
  -6  10   6      180.54      135.31      7.19 o 
  -4  10   6       92.81       88.42      6.54 o 
  -2  10   6       33.33       35.03      5.52 o 
   0  10   6      267.46      275.61      8.82 o 
   2  10   6      223.17      249.94     14.20 o 
   4  10   6       41.85       47.27     15.64 o 
   6  10   6       10.26        3.05     10.67 o 
   8  10   6      126.61      112.50     28.62 o 
 -15  11   6       24.43       14.91      8.76 o 
 -13  11   6       28.98       20.93      8.13 o 
 -11  11   6        5.62       13.54      7.90 o 
  -9  11   6      100.49      104.04      9.54 o 
  -7  11   6       98.54      103.08      8.53 o 
  -5  11   6      219.25      178.12      7.35 o 
  -3  11   6        5.97        5.53      4.13 o 
  -1  11   6       85.82       90.87      6.15 o 
   1  11   6       22.82       27.49      7.80 o 
   3  11   6       49.95       22.97     14.23 o 
   5  11   6        7.64      -14.64     19.97 o 
 -12  12   6      248.82      299.21     21.40 o 
 -10  12   6      489.50      451.05     14.74 o 
  -8  12   6      453.60      415.91     15.06 o 
  -6  12   6      431.82      424.45     12.62 o 
  -4  12   6       54.22       63.18     10.25 o 
  -2  12   6      111.71      120.42      5.78 o 
   0  12   6      429.36      409.39     28.62 o 
 -27   1   7      127.28      104.53      7.39 o 
 -25   1   7       26.01       35.32      7.08 o 
 -23   1   7      199.00      246.16      8.08 o 
 -21   1   7     4786.06     4925.12     46.99 o 
 -19   1   7     2338.18     2287.32     31.77 o 
 -17   1   7     1042.27      962.04     21.58 o 
 -15   1   7      546.57      363.03     11.91 o 
 -13   1   7     5229.63     5057.74     60.37 o 
 -11   1   7     3352.12     3673.84     38.43 o 
  -9   1   7     8179.60     8586.73     94.26 o 
  -7   1   7     9965.82    10188.11    104.26 o 
  -5   1   7    11210.67    10519.84    103.69 o 
  -3   1   7      647.01      423.60      5.45 o 
  -1   1   7     4554.93     4646.85     38.21 o 
   1   1   7     2900.94     2952.34     24.09 o 
   3   1   7     2813.17     3122.83     26.98 o 
   5   1   7      810.39      937.69      9.59 o 
   7   1   7       10.07       21.49      3.07 o 
   9   1   7      890.33      889.03      8.43 o 
  11   1   7      914.51      771.30      9.84 o 
  13   1   7     1245.67     1137.91     20.68 o 
  15   1   7     1018.52      809.36     17.31 o 
 -26   2   7      698.27      717.72     17.86 o 
 -24   2   7      313.57      308.70      8.79 o 
 -22   2   7      809.28      823.02     17.06 o 
 -20   2   7      716.74      806.59     17.71 o 
 -18   2   7     4145.56     4350.91     55.50 o 
 -16   2   7      256.94      207.48     12.68 o 
 -14   2   7      310.65      327.50      9.97 o 
 -12   2   7     2914.52     2756.30     32.68 o 
 -10   2   7     2391.23     2096.50     23.02 o 
  -8   2   7     6660.94     6697.64     63.14 o 
  -6   2   7     3793.65     3744.74     32.10 o 
  -4   2   7      134.32      215.40      7.40 o 
  -2   2   7     4537.90     5151.97     39.45 o 
   0   2   7     3872.74     4168.34     35.36 o 
   2   2   7      610.37      540.47     21.25 o 
   4   2   7     1815.16     1528.58     13.49 o 
   6   2   7      153.52      202.71      5.23 o 
   8   2   7     1732.32     1662.68     16.63 o 
  10   2   7     1370.08     1394.63     18.46 o 
  12   2   7     1264.14     1422.85     25.45 o 
  14   2   7      433.80      440.86     13.01 o 
 -27   3   7      123.00      109.25     12.93 o 
 -25   3   7       14.62       28.84      6.88 o 
 -23   3   7        7.25        2.27      5.52 o 
 -21   3   7      320.12      371.04     10.37 o 
 -19   3   7      263.18      244.74     10.77 o 
 -17   3   7        4.16        3.64      6.48 o 
 -15   3   7      108.39      129.21     10.44 o 
 -13   3   7       44.55       50.04      7.22 o 
 -11   3   7      152.08      148.02     14.89 o 
  -9   3   7      630.84      671.50     11.89 o 
  -7   3   7     1318.33     1066.83     12.06 o 
  -5   3   7     2037.38     2172.50     19.89 o 
  -3   3   7       74.60      135.35      4.81 o 
  -1   3   7       39.09       53.69      6.13 o 
   1   3   7      577.92      487.49     11.48 o 
   3   3   7     1451.63     1526.83     44.27 o 
   5   3   7      825.60      898.95     14.97 o 
   7   3   7      113.99       80.91      6.90 o 
   9   3   7      221.45      266.10     11.91 o 
  11   3   7        0.78        3.06      6.17 o 
  13   3   7       19.47       29.86      5.49 o 
 -26   4   7      639.25      655.61     19.62 o 
 -24   4   7      234.45      244.38     12.85 o 
 -22   4   7     1115.09     1147.01     16.01 o 
 -20   4   7      345.38      374.61     13.50 o 
 -18   4   7      316.10      333.83     19.21 o 
 -16   4   7     3734.81     3526.32     43.43 o 
 -14   4   7      148.25      110.64      9.19 o 
 -12   4   7     9101.89     9126.25    110.47 o 
 -10   4   7     9546.95     9410.72    104.84 o 
  -8   4   7    16645.85    16872.45    206.95 o 
  -6   4   7    12028.97    12535.87    129.06 o 
  -4   4   7       17.87       16.07      2.47 o 
  -2   4   7      681.73      761.51     13.05 o 
   0   4   7     1339.42     1200.94     21.82 o 
   2   4   7     5358.42     4911.00     75.07 o 
   4   4   7     1019.30     1025.18     29.63 o 
   6   4   7       14.56       14.32      5.76 o 
   8   4   7     3804.17     3922.17     58.61 o 
  10   4   7     1026.37     1084.07     18.76 o 
  12   4   7      339.09      323.90     11.57 o 
 -25   5   7      599.52      576.31     21.23 o 
 -23   5   7      682.50      781.73     20.96 o 
 -21   5   7      356.87      391.83     20.24 o 
 -19   5   7      309.22      259.56     17.69 o 
 -17   5   7       58.85       39.62      7.62 o 
 -15   5   7     1516.09     1550.38     25.69 o 
 -13   5   7     2436.54     2585.03     31.87 o 
 -11   5   7    15330.36    15570.86    170.08 o 
  -9   5   7     3016.56     3052.16     30.55 o 
  -7   5   7     1615.73     1794.66     30.95 o 
  -5   5   7     1435.50     1351.33     18.39 o 
  -3   5   7     7412.82     6736.49     57.63 o 
  -1   5   7      996.01      937.46     18.19 o 
   1   5   7      334.71      329.50     12.40 o 
   3   5   7        9.71       20.50     12.24 o 
   5   5   7     2150.26     2359.13     44.69 o 
   7   5   7     2087.28     2149.62     25.87 o 
   9   5   7     1910.15     1872.88     28.56 o 
  11   5   7      140.51      123.44     16.79 o 
  13   5   7      307.24      304.64     26.89 o 
 -24   6   7        8.01        4.45      8.90 o 
 -22   6   7        0.91        4.26      7.89 o 
 -20   6   7        2.03        5.06      9.01 o 
 -18   6   7     1203.66     1202.62     27.50 o 
 -16   6   7      182.00      154.93      6.52 o 
 -14   6   7      152.20      155.14     15.57 o 
 -12   6   7     1117.40     1084.79     14.83 o 
 -10   6   7      586.75      556.84     11.39 o 
  -8   6   7      174.03      189.02      7.22 o 
  -6   6   7      156.27      241.44     10.47 o 
  -4   6   7      134.50      117.94      5.75 o 
  -2   6   7       12.41       14.33      2.76 o 
   0   6   7      260.56      271.02     12.58 o 
   2   6   7       29.99       28.53     13.50 o 
   4   6   7        9.40       20.97     10.83 o 
   6   6   7       21.71       23.69      7.91 o 
   8   6   7       26.53       21.92      7.10 o 
  10   6   7        0.80      -19.89     19.89 o 
  12   6   7        2.71       -0.02      9.62 o 
 -23   7   7      208.31      226.73     21.52 o 
 -21   7   7      119.02      113.33     12.53 o 
 -19   7   7       19.71        6.57      9.74 o 
 -17   7   7       74.13       70.14      5.28 o 
 -15   7   7     1475.61     1412.01     17.37 o 
 -13   7   7     1539.51     1605.56     27.10 o 
 -11   7   7     3455.65     3544.16     41.01 o 
  -9   7   7      149.01      202.73     12.29 o 
  -7   7   7      528.48      454.10     12.02 o 
  -5   7   7     1848.18     1784.33     17.54 o 
  -3   7   7     2830.55     2887.37     25.77 o 
  -1   7   7     1772.67     1775.13     14.27 o 
   1   7   7       12.67        9.72     13.29 o 
   3   7   7       55.64       61.57     13.15 o 
   5   7   7       48.62       37.94     13.18 o 
   7   7   7     1223.59     1107.20     17.69 o 
   9   7   7      811.92      812.26     24.87 o 
  11   7   7      326.63      363.20     19.26 o 
 -22   8   7      198.84      215.39     15.71 o 
 -20   8   7      502.06      533.84     18.86 o 
 -18   8   7     1270.72     1289.68     27.32 o 
 -16   8   7     1657.49     1513.56     46.65 o 
 -14   8   7        7.95       13.33      3.80 o 
 -12   8   7     1284.00     1116.75     16.68 o 
 -10   8   7     3836.46     3758.00     42.10 o 
  -8   8   7     3039.47     3188.31     31.46 o 
  -6   8   7     1322.72     1524.47     18.98 o 
  -4   8   7      337.02      290.47      8.96 o 
  -2   8   7     3154.12     2989.19     31.33 o 
   0   8   7     1048.28      914.33     18.15 o 
   2   8   7     1048.88     1049.47     47.93 o 
   4   8   7        5.04       15.04     12.21 o 
   6   8   7      214.87      245.69     21.18 o 
   8   8   7      599.07      589.05     28.67 o 
  10   8   7      468.54      418.04     35.95 o 
 -21   9   7       25.04       24.14     10.24 o 
 -19   9   7        5.97       16.54     11.15 o 
 -17   9   7        3.71       -2.95      8.65 o 
 -15   9   7       13.13       20.15      4.77 o 
 -13   9   7        5.61        5.00      4.03 o 
 -11   9   7      245.25      257.58      7.23 o 
  -9   9   7       70.55       39.65      6.51 o 
  -7   9   7       31.07       38.03      6.81 o 
  -5   9   7        6.96       13.27      5.23 o 
  -3   9   7       85.66      133.68      7.91 o 
  -1   9   7       14.62        7.58      2.81 o 
   1   9   7      108.28       90.53     19.30 o 
   3   9   7        1.89        8.24     12.00 o 
   5   9   7       30.90       29.96     19.97 o 
   7   9   7      113.91      111.07     16.27 o 
 -18  10   7      157.67      136.50     20.95 o 
 -16  10   7      377.99      422.86     15.44 o 
 -14  10   7       54.54       87.80      9.58 o 
 -12  10   7      228.01      230.78      6.69 o 
 -10  10   7       66.27       65.00      7.77 o 
  -8  10   7      240.25      192.07      7.93 o 
  -6  10   7      288.91      294.09     10.87 o 
  -4  10   7      145.36      144.11      6.15 o 
  -2  10   7     1610.60     1513.14     16.71 o 
   0  10   7      291.46      273.06     10.70 o 
   2  10   7        3.60        6.01      5.03 o 
   4  10   7        2.11        6.56     13.43 o 
   6  10   7        8.36       14.64     20.64 o 
 -15  11   7      213.42      222.03     12.00 o 
 -13  11   7      236.60      275.16     15.27 o 
 -11  11   7      236.48      231.21     14.98 o 
  -9  11   7      300.39      328.64     11.56 o 
  -7  11   7       77.03       76.84      5.85 o 
  -5  11   7      205.40      197.36      7.24 o 
  -3  11   7      436.40      387.99     11.66 o 
  -1  11   7      625.97      637.17     31.88 o 
   1  11   7       51.65       25.40     19.97 o 
   3  11   7       15.78       -1.33     15.98 o 
 -10  12   7       32.24       33.77     10.73 o 
  -8  12   7       46.47       40.33      6.31 o 
  -6  12   7        9.74        6.44      4.86 o 
  -4  12   7       21.83       36.62      5.45 o 
  -2  12   7        7.09       13.25     13.65 o 
 -28   0   8     3140.01     3098.49     55.12 o 
 -26   0   8       35.83       47.88     13.66 o 
 -24   0   8      260.62      244.02     14.19 o 
 -22   0   8      225.38      281.96     30.29 o 
 -20   0   8     4999.73     5066.14     87.99 o 
 -18   0   8     9640.24     9633.99    164.04 o 
 -16   0   8     3681.84     3690.51     59.54 o 
 -14   0   8    10175.16    10528.11    179.76 o 
 -12   0   8     1879.98     1316.81     27.52 o 
 -10   0   8     8174.59     7000.41    126.15 o 
  -8   0   8    12824.49    11883.94    177.65 o 
  -6   0   8     3259.47     3465.99     58.91 o 
  -4   0   8    14668.90    15025.92    241.63 o 
  -2   0   8    25565.97    26924.25    506.78 o 
   0   0   8     3139.57     3300.41     61.91 o 
   2   0   8     4822.37     5010.13     82.54 o 
   4   0   8      181.99      196.03      5.86 o 
   6   0   8     3809.50     3395.01     53.02 o 
   8   0   8      564.57      527.09     23.98 o 
  10   0   8      111.49      111.48      5.48 o 
  12   0   8       94.25      113.83     26.63 o 
 -27   1   8      381.95      381.88     17.96 o 
 -25   1   8       63.94      107.07      9.36 o 
 -23   1   8      314.67      342.56     10.45 o 
 -21   1   8      168.00      177.45     13.56 o 
 -19   1   8      289.17      283.36     15.87 o 
 -17   1   8      498.55      496.93     13.72 o 
 -15   1   8     3107.53     2837.45     32.84 o 
 -13   1   8      741.30      717.12     15.42 o 
 -11   1   8        8.04       11.36      4.91 o 
  -9   1   8     3315.64     3784.51     34.84 o 
  -7   1   8     3678.59     3387.72     31.27 o 
  -5   1   8     3404.87     3087.18     30.46 o 
  -3   1   8      434.12      391.83      6.44 o 
  -1   1   8     3156.42     3013.57     26.60 o 
   1   1   8       16.35        7.82      4.26 o 
   3   1   8     1723.00     1689.08     16.20 o 
   5   1   8       74.48      101.64      7.71 o 
   7   1   8      363.70      441.95      6.05 o 
   9   1   8      207.79      214.03      8.68 o 
  11   1   8      146.03      191.24     14.37 o 
  13   1   8       89.64       30.66      6.90 o 
 -26   2   8        1.77        0.34      4.72 o 
 -24   2   8       30.18       36.98      5.71 o 
 -22   2   8      175.68      183.47     13.61 o 
 -20   2   8       95.73       99.86      9.90 o 
 -18   2   8     3193.87     3338.32     41.51 o 
 -16   2   8      159.55      168.16      9.47 o 
 -14   2   8        4.96        2.61      5.29 o 
 -12   2   8      468.86      492.25     13.19 o 
 -10   2   8      468.52      461.94      9.66 o 
  -8   2   8     8124.67     7785.33     76.37 o 
  -6   2   8     1952.98     1879.21     16.95 o 
  -4   2   8      259.53      302.91      8.16 o 
  -2   2   8      273.64      420.55      6.94 o 
   0   2   8      341.08      297.99      5.86 o 
   2   2   8     1508.33     1488.16     17.80 o 
   4   2   8      305.70      321.09      9.70 o 
   6   2   8     1744.41     1600.07     14.82 o 
   8   2   8      219.21      270.80      5.41 o 
  10   2   8       14.78       24.66      6.82 o 
  12   2   8       15.57       16.92      5.65 o 
 -27   3   8      630.78      602.99     24.75 o 
 -25   3   8      728.57      720.86     16.27 o 
 -23   3   8     2676.62     2673.23     30.27 o 
 -21   3   8      958.27      989.57     18.04 o 
 -19   3   8      165.87      126.16     11.18 o 
 -17   3   8      410.36      386.01     18.74 o 
 -15   3   8     1572.99     1527.93     22.00 o 
 -13   3   8     5721.57     5953.17     66.96 o 
 -11   3   8     3952.94     3720.13     40.31 o 
  -9   3   8     5923.86     6501.84     64.22 o 
  -7   3   8     9226.30    10066.89    110.23 o 
  -5   3   8     8651.98     8320.39     78.61 o 
  -3   3   8     5467.11     4925.87     40.00 o 
  -1   3   8     2207.53     1957.04     42.35 o 
   1   3   8      313.25      275.60     13.36 o 
   3   3   8     1102.84     1151.03     24.35 o 
   5   3   8      725.48      857.58     18.25 o 
   7   3   8     2527.83     2576.26     31.20 o 
   9   3   8      921.60      869.09     15.27 o 
  11   3   8      457.31      398.01     29.04 o 
 -26   4   8      182.07      202.56     13.49 o 
 -24   4   8      709.46      684.66     13.71 o 
 -22   4   8      118.53      125.64     10.59 o 
 -20   4   8     1422.23     1433.78     45.69 o 
 -18   4   8       49.53       53.67      8.57 o 
 -16   4   8       76.12       96.58     10.02 o 
 -14   4   8     1711.60     1603.75     24.49 o 
 -12   4   8     4250.29     4224.35     46.07 o 
 -10   4   8     3929.90     4193.38     48.51 o 
  -8   4   8     2013.28     1760.75     25.46 o 
  -6   4   8      159.00      111.00      4.36 o 
  -4   4   8     3530.86     3865.17     32.61 o 
  -2   4   8     2637.37     2947.00     38.02 o 
   0   4   8     1035.39     1034.50     21.56 o 
   2   4   8      147.15      148.76     12.41 o 
   4   4   8      371.18      319.74     15.45 o 
   6   4   8      149.89      123.66      8.60 o 
   8   4   8      621.05      564.67     30.27 o 
  10   4   8      229.08      237.53     11.46 o 
  12   4   8      434.51      423.90     16.47 o 
 -25   5   8      225.57      201.69     14.12 o 
 -23   5   8      917.21      879.96     23.89 o 
 -21   5   8      109.70      130.47     12.02 o 
 -19   5   8       47.83       43.00      7.84 o 
 -17   5   8       13.13       17.81      7.32 o 
 -15   5   8       49.99       39.80      7.77 o 
 -13   5   8      996.04     1037.10     18.09 o 
 -11   5   8     1505.36     1475.24     21.62 o 
  -9   5   8      220.65      219.88      8.32 o 
  -7   5   8     2848.93     2985.27     28.97 o 
  -5   5   8      127.09      155.02      7.88 o 
  -3   5   8     1855.54     1809.71     19.53 o 
  -1   5   8       51.65       51.40      8.54 o 
   1   5   8     1366.99     1441.97     38.20 o 
   3   5   8      280.37      238.29     15.51 o 
   5   5   8       82.67       71.87      8.01 o 
   7   5   8      335.13      270.80     11.27 o 
   9   5   8      325.16      310.04     21.71 o 
  11   5   8       59.77       59.07     11.49 o 
 -24   6   8      886.53      874.48     27.34 o 
 -22   6   8      853.51      904.56     24.25 o 
 -20   6   8      194.97      218.93      7.12 o 
 -18   6   8      603.72      669.73     11.80 o 
 -16   6   8      394.15      313.71      9.69 o 
 -14   6   8       41.78       40.55      4.85 o 
 -12   6   8     3217.10     2820.23     31.46 o 
 -10   6   8     3409.64     3212.82     40.16 o 
  -8   6   8     5546.00     5544.47     61.95 o 
  -6   6   8      110.75      142.83      6.29 o 
  -4   6   8     2558.09     2743.12     22.75 o 
  -2   6   8      799.14      849.07     37.89 o 
   0   6   8     2061.36     1997.43     33.05 o 
   2   6   8      534.21      497.22     20.94 o 
   4   6   8      149.12      121.49     35.95 o 
   6   6   8      721.76      789.38     15.04 o 
   8   6   8     1142.61     1258.83     23.35 o 
  10   6   8      490.07      473.49     34.79 o 
 -23   7   8      222.39      208.66     18.62 o 
 -21   7   8      644.62      665.61     21.26 o 
 -19   7   8       11.86        9.27      7.19 o 
 -17   7   8      185.45      135.94      7.01 o 
 -15   7   8       86.77       73.28      6.84 o 
 -13   7   8     2148.58     2409.09     30.04 o 
 -11   7   8     1436.27     1543.55     25.83 o 
  -9   7   8       24.44       16.35      5.62 o 
  -7   7   8       62.80       76.87      6.28 o 
  -5   7   8     1862.62     1780.02     18.20 o 
  -3   7   8     1119.96     1139.05     12.70 o 
  -1   7   8      801.11      756.38     20.70 o 
   1   7   8        3.59        9.99     13.10 o 
   3   7   8       94.99      104.28     16.31 o 
   5   7   8      133.53      129.81     42.60 o 
   7   7   8      348.47      354.80     18.01 o 
   9   7   8       42.79       42.95     12.16 o 
 -22   8   8      154.48      150.19     16.54 o 
 -20   8   8       25.03       18.13      9.99 o 
 -18   8   8        8.31        9.84      9.21 o 
 -16   8   8       13.37       13.39      4.60 o 
 -14   8   8      642.58      675.66     14.77 o 
 -12   8   8      579.23      613.86     20.18 o 
 -10   8   8      309.19      307.26      9.63 o 
  -8   8   8      365.19      351.81     11.42 o 
  -6   8   8      196.60      202.95      6.63 o 
  -4   8   8      331.21      348.31     15.66 o 
  -2   8   8      744.40      679.72     19.15 o 
   0   8   8      426.23      411.32     21.91 o 
   2   8   8      109.75       85.48     19.66 o 
   4   8   8       28.69       26.49     13.65 o 
   6   8   8       12.45       13.31     35.28 o 
   8   8   8       36.03        8.33     14.30 o 
 -21   9   8      579.56      609.31     24.82 o 
 -19   9   8       50.26       55.68     10.61 o 
 -17   9   8      310.78      300.50     14.47 o 
 -15   9   8      391.60      431.19      8.61 o 
 -13   9   8     1994.49     1977.43     24.07 o 
 -11   9   8     1139.77     1256.00     16.41 o 
  -9   9   8      214.99      268.50      7.91 o 
  -7   9   8      101.88      100.77     13.54 o 
  -5   9   8      486.26      445.05     11.45 o 
  -3   9   8     2337.91     2215.48     22.22 o 
  -1   9   8     1230.18     1271.74     57.37 o 
   1   9   8      782.48      856.70     37.61 o 
   3   9   8      196.69      208.96     26.20 o 
   5   9   8       43.86       37.02     15.98 o 
 -18  10   8      144.66      123.92     15.63 o 
 -16  10   8        4.73        6.77      7.66 o 
 -14  10   8        9.33        4.29      4.88 o 
 -12  10   8      159.70      153.96      7.67 o 
 -10  10   8      313.68      292.87     14.19 o 
  -8  10   8       14.22       23.31      5.00 o 
  -6  10   8       12.81       23.82      5.17 o 
  -4  10   8      227.59      239.45     12.33 o 
  -2  10   8      177.43      158.74     23.13 o 
   0  10   8       98.12       67.23     19.97 o 
   2  10   8       25.70       27.26     14.86 o 
   4  10   8       31.14       35.95     39.94 o 
 -15  11   8       23.24       21.58      8.49 o 
 -13  11   8       49.99       46.71     12.77 o 
 -11  11   8        1.23        1.09      4.45 o 
  -9  11   8       97.96      100.42      7.69 o 
  -7  11   8       30.47       39.37      6.92 o 
  -5  11   8       41.39       47.63      5.20 o 
  -3  11   8       74.71       74.65      8.91 o 
  -1  11   8       37.07       17.21      7.31 o 
   1  11   8       34.10       28.62     18.64 o 
 -10  12   8      526.19      489.55     12.82 o 
  -8  12   8      327.10      317.54     10.72 o 
  -6  12   8      135.13      131.75      7.49 o 
 -27   1   9      515.15      524.96     13.40 o 
 -25   1   9     2546.09     2553.58     34.03 o 
 -23   1   9      780.37      778.92     22.22 o 
 -21   1   9       62.19       60.06      9.57 o 
 -19   1   9       87.77       92.41     10.40 o 
 -17   1   9     2634.05     2686.91     36.79 o 
 -15   1   9     8518.18     8802.38    108.41 o 
 -13   1   9     3012.22     2808.38     35.75 o 
 -11   1   9     1576.74     1642.70     22.47 o 
  -9   1   9     1121.63     1244.88     22.19 o 
  -7   1   9     1044.05     1008.94     13.64 o 
  -5   1   9     3807.90     3573.95     31.05 o 
  -3   1   9    12344.94    12108.20    129.82 o 
  -1   1   9     3745.03     3655.92     36.42 o 
   1   1   9     1094.42      942.01     21.01 o 
   3   1   9      111.58      102.41      4.20 o 
   5   1   9     1506.21     1607.39     14.24 o 
   7   1   9     1817.46     1934.90     18.09 o 
   9   1   9      297.41      348.06     12.71 o 
  11   1   9       10.72       12.47      5.45 o 
 -28   2   9      351.46      364.45     15.08 o 
 -26   2   9     1102.61     1069.45     21.05 o 
 -24   2   9      776.24      775.21     15.01 o 
 -22   2   9      633.21      689.42     24.53 o 
 -20   2   9      789.75      837.95     26.40 o 
 -18   2   9      317.46      293.45     12.14 o 
 -16   2   9     1796.61     1924.15     28.51 o 
 -14   2   9     2338.72     2309.20     30.24 o 
 -12   2   9     2255.06     2072.34     26.42 o 
 -10   2   9     3495.15     3029.83     32.09 o 
  -8   2   9      142.32      277.76      9.51 o 
  -6   2   9     1769.83     1837.79     17.09 o 
  -4   2   9     8807.34     9603.14     95.25 o 
  -2   2   9     3341.88     3609.06     30.03 o 
   0   2   9      794.93      885.96     10.70 o 
   2   2   9       84.66      152.40      3.17 o 
   4   2   9     2029.96     2059.78     30.36 o 
   6   2   9     1267.16     1243.47     18.93 o 
   8   2   9      250.46      176.15      9.15 o 
  10   2   9      106.04      105.25     11.52 o 
 -27   3   9        4.00       -4.23      8.20 o 
 -25   3   9       10.20        9.50      5.10 o 
 -23   3   9       65.59       60.61      9.15 o 
 -21   3   9      154.25      102.78     13.53 o 
 -19   3   9        9.60        8.61      7.90 o 
 -17   3   9      143.62      130.73     10.85 o 
 -15   3   9      189.30      188.04     10.68 o 
 -13   3   9      555.37      603.94     14.85 o 
 -11   3   9      428.93      616.10     13.19 o 
  -9   3   9       74.73       54.55      9.31 o 
  -7   3   9     1229.43     1226.06     13.36 o 
  -5   3   9      830.97      864.63     18.74 o 
  -3   3   9      637.07      582.15      9.35 o 
  -1   3   9      767.11      828.95     20.51 o 
   1   3   9      208.66      231.22     13.26 o 
   3   3   9       58.07       27.60      6.90 o 
   5   3   9      114.75      102.66     13.70 o 
   7   3   9        7.72        9.41      5.35 o 
   9   3   9       41.69       60.07      7.53 o 
  11   3   9        7.33        5.45      8.97 o 
 -26   4   9      696.78      723.15     20.67 o 
 -24   4   9     1991.43     2003.14     24.28 o 
 -22   4   9      708.45      685.74     17.27 o 
 -20   4   9     3173.90     3008.15     41.93 o 
 -18   4   9      795.45      831.42     19.76 o 
 -16   4   9      488.94      582.16     14.77 o 
 -14   4   9      539.28      528.27     13.46 o 
 -12   4   9      708.22      696.47     21.91 o 
 -10   4   9     5453.75     5291.17     57.24 o 
  -8   4   9     4369.55     4135.70     42.86 o 
  -6   4   9     7159.98     7276.71     66.69 o 
  -4   4   9     6878.10     7377.70     70.47 o 
  -2   4   9     1369.49     1626.94     41.90 o 
   0   4   9     3703.70     3806.11     54.42 o 
   2   4   9      301.09      274.34     17.64 o 
   4   4   9      857.78      692.32     14.42 o 
   6   4   9     1104.74     1079.99     17.75 o 
   8   4   9      213.06      261.49     13.42 o 
  10   4   9      329.73      253.66     16.00 o 
 -25   5   9      733.83      740.70     21.82 o 
 -23   5   9     2714.54     2773.74     41.85 o 
 -21   5   9     1176.66     1191.04     21.98 o 
 -19   5   9     1706.84     1578.33     29.63 o 
 -17   5   9       92.51      100.58     10.58 o 
 -15   5   9      384.46      446.44     13.17 o 
 -13   5   9     1637.60     1758.09     24.14 o 
 -11   5   9     2628.35     2583.78     38.36 o 
  -9   5   9     1399.99     1623.87     19.50 o 
  -7   5   9     3281.54     3472.92     31.03 o 
  -5   5   9     4060.95     4102.68     52.94 o 
  -3   5   9     4585.08     4380.79     60.87 o 
  -1   5   9     1189.07     1043.51     35.99 o 
   1   5   9      851.11      841.25     29.54 o 
   3   5   9       26.82       34.24     11.27 o 
   5   5   9      534.99      598.30     14.16 o 
   7   5   9      395.41      407.98     12.34 o 
   9   5   9      514.66      469.00     16.99 o 
 -24   6   9      100.19       87.41     12.13 o 
 -22   6   9       84.82       55.86     11.74 o 
 -20   6   9       32.17       23.13      9.48 o 
 -18   6   9        7.26       19.76      4.57 o 
 -16   6   9       17.24       18.12      4.66 o 
 -14   6   9      363.05      305.88     10.35 o 
 -12   6   9        1.26        0.93      4.54 o 
 -10   6   9      346.64      365.59     12.82 o 
  -8   6   9      101.22       96.34      8.07 o 
  -6   6   9      268.24      250.74     14.03 o 
  -4   6   9       48.67       36.61      3.93 o 
  -2   6   9       14.35        9.25      8.05 o 
   0   6   9      105.86       77.48     13.41 o 
   2   6   9      236.81      235.84     21.92 o 
   4   6   9        0.28       -5.60     13.57 o 
   6   6   9       21.89       19.84     12.21 o 
   8   6   9       15.97        3.09     14.07 o 
 -23   7   9      870.04      901.51     33.24 o 
 -21   7   9      310.31      313.11     18.64 o 
 -19   7   9      542.06      482.86     13.82 o 
 -17   7   9       25.89       39.69      6.95 o 
 -15   7   9       12.41       13.03      6.93 o 
 -13   7   9      544.88      529.00     14.10 o 
 -11   7   9      767.70      833.84     15.32 o 
  -9   7   9     3085.65     3143.43     40.67 o 
  -7   7   9      488.33      506.67     21.33 o 
  -5   7   9     1361.01     1340.21     13.11 o 
  -3   7   9      207.31      194.45     14.78 o 
  -1   7   9     1649.03     1645.16     36.11 o 
   1   7   9     1100.93     1258.70     35.01 o 
   3   7   9      192.14      246.30     27.96 o 
   5   7   9      112.28       78.31      7.39 o 
   7   7   9       14.47        5.31      9.64 o 
 -22   8   9      668.23      663.81     25.94 o 
 -20   8   9     1008.11      961.17     30.15 o 
 -18   8   9      584.28      585.80     22.97 o 
 -16   8   9      146.60      195.42      9.74 o 
 -14   8   9     1295.53     1271.48     21.70 o 
 -12   8   9     1094.10     1059.72     19.61 o 
 -10   8   9     1405.77     1335.79     36.67 o 
  -8   8   9      429.56      468.71     10.79 o 
  -6   8   9     2324.44     2361.75     24.50 o 
  -4   8   9      922.50      950.38     16.86 o 
  -2   8   9      544.71      587.27     20.55 o 
   0   8   9     1124.52     1114.04     43.60 o 
   2   8   9      615.93      589.54     27.46 o 
   4   8   9      448.93      325.51     33.95 o 
   6   8   9      250.32      293.43     24.68 o 
 -21   9   9        0.10        7.10     10.33 o 
 -19   9   9       10.65       25.39     10.91 o 
 -17   9   9       13.47       25.94     10.32 o 
 -15   9   9       16.64       15.51      6.79 o 
 -13   9   9      497.13      559.02     12.51 o 
 -11   9   9        0.35        5.05      4.80 o 
  -9   9   9      229.01      209.49      7.15 o 
  -7   9   9       17.00        7.39      4.42 o 
  -5   9   9      112.07       98.49      5.30 o 
  -3   9   9      163.31      155.81     16.31 o 
  -1   9   9       11.93       -0.93     10.70 o 
   1   9   9       27.53       15.82     13.74 o 
   3   9   9       26.62        1.13     12.68 o 
 -18  10   9        1.90        3.46      9.51 o 
 -16  10   9       67.39       40.17      9.87 o 
 -14  10   9      299.08      290.67     12.65 o 
 -12  10   9      171.11      224.84     10.08 o 
 -10  10   9      582.25      658.44     14.90 o 
  -8  10   9        2.89        0.76      4.07 o 
  -6  10   9      157.79      153.08      7.13 o 
  -4  10   9      181.53      160.13     14.59 o 
  -2  10   9      168.58      178.00     30.29 o 
   0  10   9      210.43      170.15     20.28 o 
   2  10   9      570.56      532.42     30.68 o 
 -15  11   9      155.32      156.72     12.07 o 
 -13  11   9      451.51      385.15     13.06 o 
 -11  11   9      101.97       81.91      8.53 o 
  -9  11   9      159.76      170.60      9.04 o 
  -7  11   9       69.85       61.97      7.48 o 
  -5  11   9      298.00      319.70     13.33 o 
  -3  11   9      241.70      216.54     11.79 o 
 -28   0  10     1168.99     1144.78     33.65 o 
 -26   0  10     4138.93     4002.37    124.34 o 
 -24   0  10     1976.45     1971.70     59.47 o 
 -22   0  10     3785.31     3806.06     73.43 o 
 -20   0  10       50.05       35.44     12.00 o 
 -18   0  10      951.06     1058.02     28.23 o 
 -16   0  10     6140.67     6258.14    100.25 o 
 -14   0  10     6162.67     6478.54    110.83 o 
 -12   0  10    18912.72    18392.36    346.12 o 
 -10   0  10     2429.87     1978.24     30.11 o 
  -8   0  10      531.18      360.17     10.83 o 
  -6   0  10     7190.08     7139.77    131.23 o 
  -4   0  10     4696.00     4700.16     89.53 o 
  -2   0  10     6091.43     6106.43    181.06 o 
   0   0  10      312.33      409.72     18.31 o 
   2   0  10     6454.76     6593.08    120.49 o 
   4   0  10     2597.54     2802.82     34.04 o 
   6   0  10     1009.50      895.67     11.84 o 
 -27   1  10      301.49      303.54     12.03 o 
 -25   1  10      831.07      832.05     25.93 o 
 -23   1  10      832.67      818.96     24.12 o 
 -21   1  10      494.43      493.89     15.97 o 
 -19   1  10       96.96      111.37     11.63 o 
 -17   1  10      815.92      929.63     19.51 o 
 -15   1  10      455.59      414.89     12.21 o 
 -13   1  10     2008.58     2096.42     25.59 o 
 -11   1  10     1330.17     1381.25     18.72 o 
  -9   1  10      743.38      791.53     12.51 o 
  -7   1  10       59.73       56.25      4.98 o 
  -5   1  10     2673.26     2723.82     24.49 o 
  -3   1  10     1935.09     1838.38     17.45 o 
  -1   1  10     1430.53     1400.85     14.11 o 
   1   1  10      493.40      428.88     16.10 o 
   3   1  10      142.89      148.66      8.81 o 
   5   1  10      318.13      309.62      5.98 o 
   7   1  10      377.53      378.05     11.33 o 
 -28   2  10      134.88      105.29     12.16 o 
 -26   2  10      976.40     1003.14     18.02 o 
 -24   2  10       37.33       38.21     11.67 o 
 -22   2  10      176.43      183.05     15.95 o 
 -20   2  10       13.42       16.56      7.82 o 
 -18   2  10      283.04      356.58     14.08 o 
 -16   2  10      558.58      554.21     24.50 o 
 -14   2  10      761.08      801.61     14.90 o 
 -12   2  10      508.78      573.54     14.42 o 
 -10   2  10       54.96       70.98      7.23 o 
  -8   2  10      136.90      190.82      6.16 o 
  -6   2  10     2722.22     2663.66     24.65 o 
  -4   2  10      103.92       91.43      3.84 o 
  -2   2  10     3935.72     4028.29     33.52 o 
   0   2  10        3.75        6.13      3.21 o 
   2   2  10      418.79      466.96     17.78 o 
   4   2  10      380.44      332.36     35.88 o 
   6   2  10       98.12       66.64      6.67 o 
   8   2  10       47.67       38.47      6.81 o 
  10   2  10      184.17      187.11     15.05 o 
 -27   3  10      682.20      642.56     28.21 o 
 -25   3  10     2013.17     2058.58     41.50 o 
 -23   3  10     1563.81     1548.91     32.47 o 
 -21   3  10     3227.27     3158.35     44.51 o 
 -19   3  10      702.06      632.57     25.75 o 
 -17   3  10      628.68      603.22     18.92 o 
 -15   3  10      877.73      943.87     18.95 o 
 -13   3  10     2652.72     2533.51     34.39 o 
 -11   3  10     2726.94     2927.13     31.38 o 
  -9   3  10      571.24      555.89     14.89 o 
  -7   3  10      828.37      887.20     12.20 o 
  -5   3  10     8921.24     9089.62     86.06 o 
  -3   3  10     7974.42     7974.96     71.01 o 
  -1   3  10     4340.80     4166.63     57.11 o 
   1   3  10      194.22      181.64     12.30 o 
   3   3  10      569.78      537.54     14.24 o 
   5   3  10     1040.15     1133.10     21.08 o 
   7   3  10      496.56      552.96     25.52 o 
   9   3  10      297.05      259.10     11.15 o 
 -26   4  10      117.69      129.54     15.57 o 
 -24   4  10     1014.53      988.26     28.17 o 
 -22   4  10     1393.98     1340.77     33.23 o 
 -20   4  10      380.78      452.19     16.04 o 
 -18   4  10      314.47      375.09     15.20 o 
 -16   4  10     1814.25     1822.43     32.44 o 
 -14   4  10      118.54      175.05     11.43 o 
 -12   4  10      826.97      812.52     15.17 o 
 -10   4  10       56.09       34.72      5.57 o 
  -8   4  10     4151.05     3834.04     42.62 o 
  -6   4  10     1666.42     1743.73     20.81 o 
  -4   4  10     1763.59     1948.26     15.73 o 
  -2   4  10       98.16      126.29     11.10 o 
   0   4  10      682.78      733.60     21.99 o 
   2   4  10      701.22      788.28     49.59 o 
   4   4  10      450.03      505.49     16.39 o 
   6   4  10       60.02       51.93      8.45 o 
   8   4  10       81.84       66.82     10.14 o 
 -25   5  10      185.11      160.00     19.35 o 
 -23   5  10       65.02       74.05     11.44 o 
 -21   5  10      375.01      398.98     17.98 o 
 -19   5  10     1759.71     1813.74     32.43 o 
 -17   5  10        1.94        4.41      6.89 o 
 -15   5  10       70.28       67.27      8.13 o 
 -13   5  10       91.16      102.45      8.30 o 
 -11   5  10      733.39      684.14     11.11 o 
  -9   5  10        5.47       10.43      4.19 o 
  -7   5  10     1457.63     1456.67     16.00 o 
  -5   5  10      550.93      610.59     10.58 o 
  -3   5  10      999.24     1025.45     31.61 o 
  -1   5  10      679.31      627.11     18.03 o 
   1   5  10        7.67        6.01     17.34 o 
   3   5  10      263.88      234.82     17.24 o 
   5   5  10      150.80      146.81      9.96 o 
   7   5  10       10.26        6.80      7.98 o 
 -24   6  10      427.72      453.37     22.10 o 
 -22   6  10      917.69      926.10     21.13 o 
 -20   6  10     1159.17     1060.28     25.98 o 
 -18   6  10      808.99      839.37     21.95 o 
 -16   6  10      961.67     1055.44     15.82 o 
 -14   6  10       10.24       36.07      5.96 o 
 -12   6  10        9.95        7.75      5.62 o 
 -10   6  10       22.05       37.62      5.91 o 
  -8   6  10     3079.37     2796.23     33.34 o 
  -6   6  10     5270.16     5143.05     57.13 o 
  -4   6  10      606.53      645.65     21.73 o 
  -2   6  10     1481.42     1668.55     46.20 o 
   0   6  10      614.31      770.23     28.29 o 
   2   6  10      637.64      625.97     54.59 o 
   4   6  10     1591.09     1452.89     40.08 o 
   6   6  10        5.81       11.03     13.65 o 
 -23   7  10      169.39      199.45     16.65 o 
 -21   7  10      514.78      510.70     18.72 o 
 -19   7  10       14.55        5.68      7.29 o 
 -17   7  10        9.92       -3.52      5.19 o 
 -15   7  10      729.85      640.34     14.34 o 
 -13   7  10      918.84      918.51     15.72 o 
 -11   7  10        5.72       30.84      7.34 o 
  -9   7  10      134.02      170.80      7.87 o 
  -7   7  10      242.79      263.65     15.51 o 
  -5   7  10      629.02      542.00     14.73 o 
  -3   7  10      290.25      264.25     15.41 o 
  -1   7  10      613.26      587.45     25.37 o 
   1   7  10       56.72       60.58     21.30 o 
   3   7  10      102.84      117.64     17.40 o 
   5   7  10      195.55      174.41     20.65 o 
 -22   8  10      329.98      348.84     31.13 o 
 -20   8  10       59.92       54.94     12.19 o 
 -18   8  10       49.02       33.35     11.64 o 
 -16   8  10       41.78       24.16      8.94 o 
 -14   8  10       72.07       58.41      6.96 o 
 -12   8  10      257.04      367.34     12.42 o 
 -10   8  10      138.43      150.92      9.03 o 
  -8   8  10      230.88      231.50      7.99 o 
  -6   8  10      477.94      432.43     17.40 o 
  -4   8  10       72.71       62.96     14.13 o 
  -2   8  10        1.83       11.74     11.47 o 
   0   8  10       47.22       44.60     19.15 o 
   2   8  10      255.65      251.34     21.88 o 
   4   8  10      488.33      466.05     28.45 o 
 -19   9  10      134.53      139.70     18.21 o 
 -17   9  10      196.42      199.96      8.77 o 
 -15   9  10      745.33      662.77     17.49 o 
 -13   9  10      294.55      328.50     16.33 o 
 -11   9  10      806.78      851.50     14.59 o 
  -9   9  10      481.73      546.44     10.00 o 
  -7   9  10      791.23      849.90     21.05 o 
  -5   9  10      300.93      265.40     17.98 o 
  -3   9  10      169.03      205.63     15.94 o 
  -1   9  10      433.92      439.90     38.28 o 
   1   9  10      492.32      526.71     36.28 o 
 -18  10  10       74.81       54.51     11.09 o 
 -16  10  10       85.71       80.31     13.05 o 
 -14  10  10      220.37      227.80     14.41 o 
 -12  10  10        4.43        2.90      4.82 o 
 -10  10  10       10.91        7.29      5.00 o 
  -8  10  10       98.17       89.06      6.28 o 
  -6  10  10      251.10      310.55     17.10 o 
  -4  10  10       25.77       39.65     15.13 o 
  -2  10  10       64.85       67.53     20.64 o 
 -13  11  10        0.56       17.72      7.54 o 
 -11  11  10       43.50       33.76      5.98 o 
  -9  11  10       60.18       42.99      5.13 o 
  -7  11  10       75.58       64.47     12.95 o 
  -5  11  10        5.04       -0.61     10.03 o 
 -27   1  11      662.33      694.85     20.07 o 
 -25   1  11      948.83      918.09     24.46 o 
 -23   1  11     4785.67     4569.78     68.25 o 
 -21   1  11     1706.01     1579.46     30.23 o 
 -19   1  11      197.35      182.93     12.05 o 
 -17   1  11       13.25        9.49      6.72 o 
 -15   1  11      925.13      936.58     18.66 o 
 -13   1  11     6375.93     6708.65     73.26 o 
 -11   1  11     4313.32     4566.46     49.80 o 
  -9   1  11      339.38      393.60      9.90 o 
  -7   1  11     1691.58     1823.98     20.10 o 
  -5   1  11     1287.73     1316.56     14.58 o 
  -3   1  11     1533.79     1563.48     19.98 o 
  -1   1  11      827.66      809.19     11.62 o 
   1   1  11     2636.52     2550.40     23.02 o 
   3   1  11     1716.76     1668.08     15.19 o 
   5   1  11      528.62      490.19     12.87 o 
 -28   2  11      592.31      578.70     14.96 o 
 -26   2  11      447.40      414.19     22.94 o 
 -24   2  11     1973.74     1904.02     41.51 o 
 -22   2  11      933.21      981.90     29.03 o 
 -20   2  11      368.03      456.93     26.15 o 
 -18   2  11     2751.91     2813.61     39.52 o 
 -16   2  11       10.72       19.26      8.54 o 
 -14   2  11      787.06      897.73     16.05 o 
 -12   2  11      147.34      167.64     17.65 o 
 -10   2  11     1029.64      941.86     16.70 o 
  -8   2  11     4094.49     3617.82     35.31 o 
  -6   2  11     1409.80     1410.68     15.95 o 
  -4   2  11     1757.84     1719.00     21.52 o 
  -2   2  11       11.27        9.58      3.82 o 
   0   2  11     2964.21     2863.09     24.46 o 
   2   2  11     2518.04     2659.71     38.93 o 
   4   2  11      771.83      811.74     15.18 o 
   6   2  11      101.38      110.33      9.85 o 
   8   2  11      361.99      374.77     12.00 o 
 -27   3  11        0.53       -1.64      5.10 o 
 -25   3  11        0.28        6.90      9.48 o 
 -23   3  11      182.05      188.56     18.30 o 
 -21   3  11      365.48      378.68     15.63 o 
 -19   3  11      222.50      212.11     14.06 o 
 -17   3  11      237.78      190.50     11.71 o 
 -15   3  11        2.27       -0.50      6.29 o 
 -13   3  11      243.37      213.28      9.10 o 
 -11   3  11       16.86       28.53      5.72 o 
  -9   3  11       20.52       10.61      6.85 o 
  -7   3  11        5.15        1.03      5.40 o 
  -5   3  11      120.92      108.57      6.98 o 
  -3   3  11        4.45        9.04      3.02 o 
  -1   3  11       95.30      102.77      9.96 o 
   1   3  11        8.05        5.67      8.25 o 
   3   3  11      109.29      136.06      9.79 o 
   5   3  11       46.22       27.35      8.38 o 
   7   3  11       56.12       42.03      9.46 o 
 -26   4  11      374.75      399.64     16.73 o 
 -24   4  11      837.82      891.09     24.46 o 
 -22   4  11      725.66      713.32     20.52 o 
 -20   4  11     2117.10     2153.39     34.23 o 
 -18   4  11     2928.19     2880.19     42.59 o 
 -16   4  11     2832.83     2822.23     36.41 o 
 -14   4  11     1419.96     1500.58     26.08 o 
 -12   4  11       94.38      112.56     11.74 o 
 -10   4  11       19.78       17.07      5.45 o 
  -8   4  11     4777.77     4677.72     48.03 o 
  -6   4  11      501.56      447.25      8.80 o 
  -4   4  11     3330.45     3179.28     35.26 o 
  -2   4  11     1911.87     2123.09     40.78 o 
   0   4  11     1529.37     1672.72     59.25 o 
   2   4  11     2393.31     2329.98     76.22 o 
   4   4  11      116.42      107.75     11.12 o 
   6   4  11       63.01       74.56     13.31 o 
 -25   5  11      226.53      226.13     14.13 o 
 -23   5  11     1112.98     1117.76     32.39 o 
 -21   5  11     1097.71     1146.77     30.44 o 
 -19   5  11     1204.77     1178.44     26.49 o 
 -17   5  11     2142.07     2068.95     32.92 o 
 -15   5  11     2433.74     2306.08     32.50 o 
 -13   5  11      559.30      591.00     13.69 o 
 -11   5  11       20.43       31.14      5.50 o 
  -9   5  11        8.69        7.65      4.64 o 
  -7   5  11     1824.13     1909.66     17.34 o 
  -5   5  11     2575.23     2700.79     28.92 o 
  -3   5  11     3558.89     3522.67     65.88 o 
  -1   5  11      787.95      767.78     22.38 o 
   1   5  11      355.99      281.04     86.20 o 
   3   5  11     1098.66     1141.17     32.29 o 
   5   5  11      583.09      611.07     25.11 o 
 -24   6  11       35.59       46.31     10.41 o 
 -22   6  11       28.34       40.55     11.85 o 
 -20   6  11      100.39       98.99     11.29 o 
 -18   6  11      117.93      196.72     12.59 o 
 -16   6  11       17.48       42.05      6.26 o 
 -14   6  11        0.12       -1.95      5.22 o 
 -12   6  11      191.75      199.54      7.52 o 
 -10   6  11      654.75      503.99     11.29 o 
  -8   6  11        7.05        4.91      4.90 o 
  -6   6  11        0.85        4.37      2.55 o 
  -4   6  11       86.39       48.84     14.31 o 
  -2   6  11        0.78       12.82      9.21 o 
   0   6  11        6.95        9.67     17.31 o 
   2   6  11       27.88       37.04     13.91 o 
   4   6  11       58.94       99.19     25.96 o 
 -23   7  11      195.01      166.69     23.47 o 
 -21   7  11      517.92      474.49     14.42 o 
 -19   7  11      348.53      391.24     21.65 o 
 -17   7  11     1074.98     1011.72     20.99 o 
 -15   7  11      450.29      433.02     15.18 o 
 -13   7  11      415.31      352.49     17.20 o 
 -11   7  11       69.28       63.74      7.79 o 
  -9   7  11      119.84      143.48      7.01 o 
  -7   7  11     1195.13     1251.27     16.06 o 
  -5   7  11     1365.98     1415.52     30.22 o 
  -3   7  11     1181.29     1156.94     31.89 o 
  -1   7  11      128.85      127.59     21.04 o 
   1   7  11      111.21      193.57     44.93 o 
   3   7  11      830.13      836.09     49.93 o 
 -22   8  11       17.29       22.59     10.80 o 
 -20   8  11      281.35      246.18     19.72 o 
 -18   8  11     1312.94     1225.22     19.38 o 
 -16   8  11     1463.53     1515.43     22.80 o 
 -14   8  11      537.16      627.29     21.13 o 
 -12   8  11       10.52       10.01      5.69 o 
 -10   8  11      585.87      536.81     12.05 o 
  -8   8  11     1712.28     1608.01     25.84 o 
  -6   8  11      713.12      722.22     22.59 o 
  -4   8  11      343.49      359.88     20.61 o 
  -2   8  11      629.73      745.01     56.25 o 
   0   8  11       63.09       68.69     21.24 o 
   2   8  11      815.80      784.60     49.26 o 
 -19   9  11       26.77       18.18      9.81 o 
 -17   9  11        1.18       -1.69      4.53 o 
 -15   9  11      159.03      129.17      8.47 o 
 -13   9  11        0.93       -0.09      5.41 o 
 -11   9  11       56.13       78.85      8.68 o 
  -9   9  11        2.34        3.77      4.60 o 
  -7   9  11       28.57       27.60     11.58 o 
  -5   9  11       29.25        8.36     10.55 o 
  -3   9  11       24.95       14.10     13.68 o 
  -1   9  11       25.82       11.21     14.21 o 
 -16  10  11       29.10       14.87      8.88 o 
 -14  10  11      120.90      108.62      8.60 o 
 -12  10  11       15.32       13.07      6.81 o 
 -10  10  11      208.15      230.91      9.99 o 
  -8  10  11      257.97      313.63     32.03 o 
  -6  10  11      260.53      314.91     20.83 o 
  -4  10  11       62.29       41.23     13.15 o 
 -28   0  12      521.33      503.95     38.70 o 
 -26   0  12     1426.32     1326.57     71.54 o 
 -24   0  12     2440.73     2235.28     62.24 o 
 -22   0  12     1601.82     1568.43     40.45 o 
 -20   0  12     8107.63     7639.01    135.33 o 
 -18   0  12     2796.11     2844.07     59.24 o 
 -16   0  12     1031.83     1181.55     44.71 o 
 -14   0  12      453.68      465.95     29.18 o 
 -12   0  12       75.94       78.66     10.11 o 
 -10   0  12    10960.34    10523.24    167.08 o 
  -8   0  12     4885.38     5051.47     70.84 o 
  -6   0  12    10449.10    10406.20    167.40 o 
  -4   0  12      170.09      148.43     15.31 o 
  -2   0  12      385.40      342.21      9.65 o 
   0   0  12     2010.88     1878.97     57.25 o 
   2   0  12     2401.60     2393.72     48.32 o 
 -27   1  12        5.55        6.04     11.18 o 
 -25   1  12      837.50      810.16     26.10 o 
 -23   1  12      492.80      511.58     20.23 o 
 -21   1  12      471.90      477.61     30.94 o 
 -19   1  12     1331.93     1288.74     28.48 o 
 -17   1  12      304.45      239.68     10.95 o 
 -15   1  12      169.84      161.58      9.27 o 
 -13   1  12      299.74      332.64     11.57 o 
 -11   1  12      298.73      383.21     18.35 o 
  -9   1  12     1359.13     1425.99     19.04 o 
  -7   1  12     1017.90     1076.84     13.17 o 
  -5   1  12      297.85      277.97      9.90 o 
  -3   1  12        3.92        4.56      2.67 o 
  -1   1  12     1004.50     1056.83     13.78 o 
   1   1  12      637.39      696.95     11.58 o 
   3   1  12      435.33      395.77     10.47 o 
 -28   2  12       50.57       50.45     10.64 o 
 -26   2  12      242.38      266.22     16.81 o 
 -24   2  12       92.87       95.63     15.47 o 
 -22   2  12      542.55      567.42     26.71 o 
 -20   2  12      331.81      380.75     16.91 o 
 -18   2  12      354.83      350.29     13.30 o 
 -16   2  12      220.78      200.56     15.08 o 
 -14   2  12      177.34      173.08     13.19 o 
 -12   2  12      143.57      134.32      8.70 o 
 -10   2  12     2652.99     2586.91     32.64 o 
  -8   2  12      284.42      311.69      8.29 o 
  -6   2  12      258.39      292.36      8.12 o 
  -4   2  12        2.85        4.18      3.58 o 
  -2   2  12      168.71      173.43     11.72 o 
   0   2  12      880.72      793.24     43.12 o 
   2   2  12      468.56      489.27     16.01 o 
   4   2  12       82.10       61.04     10.36 o 
   6   2  12      150.71      145.16     42.60 o 
 -27   3  12      132.28      107.72     15.76 o 
 -25   3  12     1025.58      976.59     28.54 o 
 -23   3  12     1601.92     1542.02     36.95 o 
 -21   3  12     1116.27     1120.19     26.64 o 
 -19   3  12     2124.47     2101.11     34.36 o 
 -17   3  12     2966.16     2837.11     37.22 o 
 -15   3  12     2847.63     2830.44     34.53 o 
 -13   3  12     1038.56     1045.18     18.54 o 
 -11   3  12       13.23       22.85      6.04 o 
  -9   3  12     2025.90     2157.33     26.99 o 
  -7   3  12     1300.78     1344.97     17.64 o 
  -5   3  12     1755.25     1696.17     15.38 o 
  -3   3  12      383.28      404.23      5.92 o 
  -1   3  12     1711.01     1713.89     35.18 o 
   1   3  12     3280.25     3270.25     56.06 o 
   3   3  12     1647.96     1640.94     34.59 o 
   5   3  12      238.57      209.01     11.05 o 
 -26   4  12      221.35      226.11     16.72 o 
 -24   4  12      240.05      219.97     17.06 o 
 -22   4  12        8.93        1.88      8.24 o 
 -20   4  12     1947.72     1944.63     34.99 o 
 -18   4  12     1485.60     1652.00     31.23 o 
 -16   4  12     1974.39     2055.87     31.32 o 
 -14   4  12       45.88       62.54      9.65 o 
 -12   4  12      239.59      218.35     22.29 o 
 -10   4  12      310.33      276.11      7.96 o 
  -8   4  12      309.63      292.11      7.30 o 
  -6   4  12     1172.06     1267.97     13.10 o 
  -4   4  12      307.64      338.57     13.70 o 
  -2   4  12      379.89      341.27     17.15 o 
   0   4  12      443.28      430.66     34.59 o 
   2   4  12      359.25      351.85     18.10 o 
   4   4  12      352.44      304.36     45.93 o 
 -25   5  12       39.51       33.59     12.80 o 
 -23   5  12      440.06      441.60     19.90 o 
 -21   5  12      145.06      170.96     13.05 o 
 -19   5  12       39.19       56.11     10.57 o 
 -17   5  12      688.82      732.95     21.81 o 
 -15   5  12     1755.83     1840.62     31.25 o 
 -13   5  12       79.60       86.70      8.66 o 
 -11   5  12      249.88      280.90     10.32 o 
  -9   5  12       80.41       69.44      6.81 o 
  -7   5  12       57.92       67.09      5.08 o 
  -5   5  12      300.32      333.62     14.98 o 
  -3   5  12      236.35      264.03     14.00 o 
  -1   5  12      100.69       72.94     19.30 o 
   1   5  12      833.63      814.73     32.69 o 
   3   5  12       96.58      591.75    294.23 o 
 -24   6  12       58.84       74.48     14.15 o 
 -22   6  12       80.34       99.90     13.29 o 
 -20   6  12      737.50      795.23     22.30 o 
 -18   6  12     1209.41     1119.72     24.34 o 
 -16   6  12     2725.92     2617.78     38.84 o 
 -14   6  12      673.13      669.04     13.02 o 
 -12   6  12       35.67       55.69      6.45 o 
 -10   6  12      404.54      492.38     19.79 o 
  -8   6  12       40.83       30.57      4.19 o 
  -6   6  12       61.15       35.70      2.09 o 
  -4   6  12     1966.47     2034.14     43.27 o 
  -2   6  12      624.79      682.44     24.40 o 
   0   6  12     1717.01     1735.99    118.82 o 
   2   6  12      253.69      272.93     33.95 o 
 -23   7  12      105.88       95.61     13.09 o 
 -21   7  12       65.65       60.48      7.93 o 
 -19   7  12      117.87      124.21      7.86 o 
 -17   7  12      472.62      467.20     12.41 o 
 -15   7  12      157.44      127.50     10.58 o 
 -13   7  12      246.62      240.71     12.43 o 
 -11   7  12       81.31      100.46     11.48 o 
  -9   7  12      319.17      342.97     12.28 o 
  -7   7  12       71.20       90.38      6.70 o 
  -5   7  12      215.89      257.03     22.14 o 
  -3   7  12      349.37      329.59     20.38 o 
  -1   7  12        6.71       33.88     14.57 o 
   1   7  12      181.71      161.76     31.29 o 
 -22   8  12       12.75        6.03     10.65 o 
 -20   8  12      182.94      197.25     11.63 o 
 -18   8  12        6.98       -3.45      6.04 o 
 -16   8  12      111.56      119.86      8.64 o 
 -14   8  12      208.50      197.30     11.31 o 
 -12   8  12       26.07       45.64     10.16 o 
 -10   8  12        1.45       19.08      7.57 o 
  -8   8  12        2.67        1.89      9.34 o 
  -6   8  12       58.20       40.41     12.56 o 
  -4   8  12      366.82      358.57     32.37 o 
  -2   8  12       37.13       21.34     14.57 o 
   0   8  12      273.05      285.03     30.29 o 
 -19   9  12      308.01      349.87     50.59 o 
 -17   9  12      151.28      162.53     12.49 o 
 -15   9  12      337.68      351.20     14.01 o 
 -13   9  12      255.34      273.34     15.41 o 
 -11   9  12      242.69      260.23     10.43 o 
  -9   9  12      264.40      239.28     17.49 o 
  -7   9  12      504.95      562.63     27.05 o 
  -5   9  12      412.20      465.69     26.27 o 
  -3   9  12      423.27      402.89     46.98 o 
 -14  10  12        5.23       11.00      5.40 o 
 -12  10  12       34.07       26.19      5.99 o 
 -10  10  12       66.11       41.65     11.54 o 
  -8  10  12      117.77      126.64     19.27 o 
 -27   1  13      507.85      535.58     22.37 o 
 -25   1  13      850.56      831.47     26.48 o 
 -23   1  13      319.91      303.09     18.20 o 
 -21   1  13     2159.89     2064.73     33.60 o 
 -19   1  13     4430.06     4135.65     61.02 o 
 -17   1  13     2261.32     2115.28     32.01 o 
 -15   1  13      411.59      411.20     17.10 o 
 -13   1  13      389.47      347.35     11.41 o 
 -11   1  13     2312.86     2583.07     31.61 o 
  -9   1  13     2545.47     2676.32     27.71 o 
  -7   1  13     3338.76     3258.95     33.67 o 
  -5   1  13       17.78       37.56      9.69 o 
  -3   1  13      650.23      741.57     10.34 o 
  -1   1  13      864.70      911.14     13.16 o 
   1   1  13      801.48      833.27     25.45 o 
 -28   2  13      237.11      228.30     22.43 o 
 -26   2  13      736.24      667.94     25.27 o 
 -24   2  13        6.81        4.43      9.06 o 
 -22   2  13      658.57      591.32     20.81 o 
 -20   2  13     1839.95     1816.79     30.22 o 
 -18   2  13     2911.43     3101.92     47.81 o 
 -16   2  13     2693.70     2733.06     37.49 o 
 -14   2  13       14.97       15.06      6.57 o 
 -12   2  13      502.42      399.46     12.49 o 
 -10   2  13       64.78       62.90      6.30 o 
  -8   2  13     3721.98     3984.79     43.40 o 
  -6   2  13     1346.97     1566.72     28.73 o 
  -4   2  13      278.02      294.66      5.59 o 
  -2   2  13      532.24      526.13     17.54 o 
   0   2  13      391.99      413.98     14.78 o 
   2   2  13      600.97      548.23     16.86 o 
   4   2  13     1447.77     1290.74     45.93 o 
 -27   3  13        5.89        6.63     11.91 o 
 -25   3  13        0.40       11.58     10.89 o 
 -23   3  13      146.30      131.10     14.03 o 
 -21   3  13      142.56      157.22     15.32 o 
 -19   3  13       20.10        6.46      7.63 o 
 -17   3  13      105.44      143.86     26.35 o 
 -15   3  13        2.73       -6.18      6.18 o 
 -13   3  13      311.21      336.85     10.04 o 
 -11   3  13       11.02       18.60      5.67 o 
  -9   3  13       42.10       34.93      5.60 o 
  -7   3  13        1.09        0.25      2.58 o 
  -5   3  13      171.04      202.78      8.55 o 
  -3   3  13       65.94       41.49     11.92 o 
  -1   3  13       41.88       32.37     11.32 o 
   1   3  13       14.51       25.39     17.21 o 
   3   3  13        1.29       -2.32      6.34 o 
 -26   4  13      287.76      290.00     59.02 o 
 -24   4  13      328.24      303.97     20.48 o 
 -22   4  13      689.00      784.51     25.98 o 
 -20   4  13      620.22      690.90     27.19 o 
 -18   4  13     2135.31     2233.85     35.37 o 
 -16   4  13     3381.51     3111.21     42.22 o 
 -14   4  13      384.61      422.86     11.99 o 
 -12   4  13     2585.53     2640.20     31.72 o 
 -10   4  13     1109.50     1222.01     18.64 o 
  -8   4  13       91.12       91.67      7.77 o 
  -6   4  13      123.84      145.87      4.51 o 
  -4   4  13      108.54       98.10     10.28 o 
  -2   4  13     1158.51     1132.34     38.35 o 
   0   4  13      857.54      758.71     66.23 o 
   2   4  13      754.58      699.73     27.80 o 
 -25   5  13      377.11      347.91     20.30 o 
 -23   5  13      217.92      234.26     15.28 o 
 -21   5  13      459.77      452.18     18.21 o 
 -19   5  13      940.20      959.73     25.53 o 
 -17   5  13     1296.27     1411.54     27.01 o 
 -15   5  13     2042.27     1997.98     34.88 o 
 -13   5  13     1138.94     1110.37     24.24 o 
 -11   5  13     1761.82     1756.24     20.89 o 
  -9   5  13      299.65      364.82     16.71 o 
  -7   5  13        7.79       17.02      2.97 o 
  -5   5  13      185.38      190.64     14.60 o 
  -3   5  13      175.56      203.80     45.00 o 
  -1   5  13     1478.13     1424.64     38.38 o 
   1   5  13     1282.22     1280.99     46.02 o 
 -24   6  13        2.03        9.46     12.13 o 
 -22   6  13        7.05       16.55     12.00 o 
 -20   6  13        1.84       -0.99      9.85 o 
 -18   6  13       58.77       52.02      9.57 o 
 -16   6  13       26.08        8.54      6.45 o 
 -14   6  13        3.06        5.35      5.46 o 
 -12   6  13       35.43       39.44      6.47 o 
 -10   6  13        5.18       20.05      6.96 o 
  -8   6  13      159.57      152.06     13.16 o 
  -6   6  13       85.07      102.04     13.29 o 
  -4   6  13       23.82       16.56     17.37 o 
  -2   6  13       91.89       69.68     15.45 o 
   0   6  13        0.80        3.18     16.12 o 
 -23   7  13      340.71      337.31     27.23 o 
 -21   7  13      347.96      360.27     11.81 o 
 -19   7  13      206.85      229.75     21.89 o 
 -17   7  13      704.01      798.16     19.18 o 
 -15   7  13      559.89      571.95     16.10 o 
 -13   7  13      497.72      477.03     12.61 o 
 -11   7  13      462.49      401.01     14.82 o 
  -9   7  13      325.07      274.07     32.28 o 
  -7   7  13       22.36       29.96     12.87 o 
  -5   7  13      200.89      259.75     16.90 o 
  -3   7  13       87.49       99.90     14.03 o 
  -1   7  13     1278.93     1268.08     68.41 o 
 -20   8  13      399.10      442.57     16.95 o 
 -18   8  13      544.41      504.22     17.21 o 
 -16   8  13      280.40      281.89     14.12 o 
 -14   8  13      591.61      590.24     26.04 o 
 -12   8  13      489.16      531.96     20.66 o 
 -10   8  13      479.29      482.05     20.41 o 
  -8   8  13       89.09       88.07     16.74 o 
  -6   8  13      629.72      647.74     24.59 o 
  -4   8  13      172.22      143.51     16.38 o 
 -17   9  13        0.62       -0.61      5.87 o 
 -15   9  13       12.04       15.30      6.86 o 
 -13   9  13        4.89        7.57      6.67 o 
 -11   9  13       43.07       23.17     11.58 o 
  -9   9  13       53.87       60.86     12.91 o 
  -7   9  13        3.19        9.05     13.56 o 
 -28   0  14     1149.82     1009.49     70.84 o 
 -26   0  14      933.21      926.99     36.95 o 
 -24   0  14      337.37      337.07     34.62 o 
 -22   0  14     1020.93      886.34     42.27 o 
 -20   0  14     2111.92     1989.64     67.57 o 
 -18   0  14     9097.99     9069.61    177.83 o 
 -16   0  14     2621.00     2811.68     50.36 o 
 -14   0  14     3983.84     3806.27     84.24 o 
 -12   0  14      196.79      256.86     12.47 o 
 -10   0  14      207.95      243.02     26.63 o 
  -8   0  14     2240.81     2466.20     41.05 o 
  -6   0  14     1859.50     1964.17     32.14 o 
  -4   0  14     3252.04     3170.95    113.16 o 
  -2   0  14      962.01     1004.85     28.56 o 
 -27   1  14      269.72      237.43     19.34 o 
 -25   1  14        4.01        5.81     10.42 o 
 -23   1  14      115.79      129.44     12.72 o 
 -21   1  14     1292.18     1288.51     25.25 o 
 -19   1  14      571.51      558.41     16.58 o 
 -17   1  14      799.65      730.78     18.38 o 
 -15   1  14       39.27       48.19      7.50 o 
 -13   1  14     1100.85     1241.57     20.37 o 
 -11   1  14      181.49      216.50      8.47 o 
  -9   1  14      794.68      775.10     11.87 o 
  -7   1  14       11.22       14.37      4.75 o 
  -5   1  14      158.55      174.13      5.97 o 
  -3   1  14      785.62      745.05     14.32 o 
  -1   1  14      404.98      424.02     20.80 o 
 -26   2  14      152.62      145.14     16.74 o 
 -24   2  14      121.34      120.22     18.42 o 
 -22   2  14       35.61       34.42     10.02 o 
 -20   2  14      183.73      215.35     13.70 o 
 -18   2  14     1693.40     1557.53     26.71 o 
 -16   2  14       66.21       62.00      8.02 o 
 -14   2  14      292.22      280.78     12.59 o 
 -12   2  14      149.69      166.27      8.35 o 
 -10   2  14       96.10       84.86     12.78 o 
  -8   2  14       78.02       97.63      5.19 o 
  -6   2  14      242.28      284.89      7.39 o 
  -4   2  14      429.62      448.07     19.60 o 
  -2   2  14      165.14      160.70     11.78 o 
   0   2  14        1.76        2.56      6.61 o 
 -27   3  14      566.21      550.76     25.96 o 
 -25   3  14      130.79      137.55     14.33 o 
 -23   3  14      372.07      312.00     17.21 o 
 -21   3  14     1806.96     1608.90     31.88 o 
 -19   3  14     1335.41     1322.52     26.06 o 
 -17   3  14     1865.51     1898.02     33.14 o 
 -15   3  14      303.95      371.04     29.57 o 
 -13   3  14     4348.24     4392.87     54.77 o 
 -11   3  14     2322.52     2478.03     29.79 o 
  -9   3  14      671.98      718.89     14.60 o 
  -7   3  14       24.31       23.99      3.59 o 
  -5   3  14      179.94      194.49     13.99 o 
  -3   3  14     1022.58     1026.45     20.61 o 
  -1   3  14      891.73      923.90     33.41 o 
   1   3  14      231.57      219.01     16.64 o 
 -26   4  14      143.20      152.23     15.87 o 
 -24   4  14      234.71      239.51     17.10 o 
 -22   4  14      132.49      135.33     14.08 o 
 -20   4  14      318.05      324.56     14.51 o 
 -18   4  14      546.27      544.38     23.44 o 
 -16   4  14      664.99      721.68     16.77 o 
 -14   4  14     1133.98     1161.09     24.07 o 
 -12   4  14      142.65      136.94      8.26 o 
 -10   4  14      505.26      462.06     13.37 o 
  -8   4  14      678.49      679.30     19.81 o 
  -6   4  14        9.91       12.09     10.45 o 
  -4   4  14       18.58        9.26      9.21 o 
  -2   4  14       85.82       85.17     13.40 o 
   0   4  14      399.55      358.64     19.55 o 
 -25   5  14       56.86       35.54     13.69 o 
 -23   5  14       28.51       12.55      9.84 o 
 -21   5  14       28.68        9.86      9.50 o 
 -19   5  14      430.03      448.99     15.23 o 
 -17   5  14      225.04      299.65     12.60 o 
 -15   5  14       51.39       92.01     16.39 o 
 -13   5  14      384.15      383.76     10.79 o 
 -11   5  14     1077.65      994.71     13.73 o 
  -9   5  14        3.61        1.38      3.17 o 
  -7   5  14        7.78       13.78     10.53 o 
  -5   5  14        3.81        8.88      9.62 o 
  -3   5  14       64.31       73.39     10.99 o 
  -1   5  14       33.27       28.54     17.27 o 
 -24   6  14      725.98      685.98     30.07 o 
 -22   6  14      232.31      281.30     15.69 o 
 -20   6  14      429.56      466.67     18.74 o 
 -18   6  14      602.22      589.48     13.99 o 
 -16   6  14      197.13      166.58      8.69 o 
 -14   6  14      705.26      675.90     12.83 o 
 -12   6  14     1746.86     1826.26     22.13 o 
 -10   6  14     1075.03     1075.96     19.30 o 
  -8   6  14      564.55      610.69     31.00 o 
  -6   6  14       11.05        5.67     10.45 o 
  -4   6  14        8.06        5.96      9.51 o 
  -2   6  14      105.97       86.34     55.25 o 
 -21   7  14      389.79      366.49     25.27 o 
 -19   7  14       61.40       76.76      8.18 o 
 -17   7  14       49.16       56.51      7.25 o 
 -15   7  14       66.94       60.59     12.82 o 
 -13   7  14      229.67      197.72      9.41 o 
 -11   7  14      593.57      623.82     26.80 o 
  -9   7  14       21.99       18.19     10.83 o 
  -7   7  14      168.26      159.78     17.68 o 
  -5   7  14        7.73        2.69      9.86 o 
 -18   8  14       73.54      103.98     16.76 o 
 -16   8  14       10.49        7.06      7.70 o 
 -14   8  14      102.12       92.76     10.50 o 
 -12   8  14      113.57      102.75     15.32 o 
 -10   8  14       14.17       10.71     13.79 o 
  -8   8  14      180.18      215.56     19.80 o 
 -27   1  15       46.73       45.66     14.24 o 
 -25   1  15       15.83       21.00     11.59 o 
 -23   1  15     1755.84     1679.75     38.26 o 
 -21   1  15      786.74      806.47     22.68 o 
 -19   1  15     1462.93     1426.92     25.09 o 
 -17   1  15       60.26       38.30      9.53 o 
 -15   1  15     3861.46     3797.30     56.11 o 
 -13   1  15     2296.28     2408.37     34.60 o 
 -11   1  15      828.91      925.55     14.34 o 
  -9   1  15       33.28       24.43      5.57 o 
  -7   1  15       30.51       30.68      4.18 o 
  -5   1  15      996.43      950.67     13.06 o 
  -3   1  15     1901.83     1822.64     33.40 o 
 -26   2  15      149.72      158.13     15.50 o 
 -24   2  15      187.66      190.48     14.84 o 
 -22   2  15      179.78      159.45     18.02 o 
 -20   2  15      886.09      776.00     19.36 o 
 -18   2  15      253.72      265.79     12.04 o 
 -16   2  15     2529.44     2607.19     33.82 o 
 -14   2  15     1688.73     1652.05     30.46 o 
 -12   2  15      558.97      527.84     13.37 o 
 -10   2  15     1048.77     1039.92     19.12 o 
  -8   2  15        9.77        8.06      4.24 o 
  -6   2  15      204.94      251.00      9.15 o 
  -4   2  15      833.20      914.42     23.90 o 
  -2   2  15      267.97      331.08     20.93 o 
 -25   3  15       18.74       28.85     11.41 o 
 -23   3  15       84.79       89.06     15.93 o 
 -21   3  15        3.67        5.41      8.20 o 
 -19   3  15        1.47        1.14      7.30 o 
 -17   3  15       11.27       25.48      8.40 o 
 -15   3  15        1.64       -6.16      6.80 o 
 -13   3  15       57.03       59.40      8.36 o 
 -11   3  15      126.98      154.89     12.87 o 
  -9   3  15      237.53      234.55     14.24 o 
  -7   3  15      147.71      173.74     36.87 o 
  -5   3  15        2.69        0.07      6.27 o 
  -3   3  15        1.36        1.43      8.65 o 
  -1   3  15       59.29       37.28     20.64 o 
 -24   4  15      361.91      354.96     21.43 o 
 -22   4  15      171.86      184.59     13.72 o 
 -20   4  15     1613.63     1550.77     27.90 o 
 -18   4  15      254.80      242.80     13.21 o 
 -16   4  15      440.27      412.18     12.65 o 
 -14   4  15      912.73      935.37     18.06 o 
 -12   4  15     1840.53     1857.38     26.36 o 
 -10   4  15     1581.97     1615.55     18.89 o 
  -8   4  15      452.93      499.44     39.11 o 
  -6   4  15      241.21      266.50     16.25 o 
  -4   4  15       44.17       47.80     12.24 o 
  -2   4  15       12.46        6.74     10.27 o 
 -23   5  15     1027.63      944.01     32.11 o 
 -21   5  15      627.90      584.02     20.94 o 
 -19   5  15      390.77      360.68     13.97 o 
 -17   5  15       21.05       41.73      7.72 o 
 -15   5  15      413.34      481.99     15.15 o 
 -13   5  15     2290.06     2304.45     26.74 o 
 -11   5  15     1122.84     1112.58     16.82 o 
  -9   5  15     1132.54     1266.00     37.06 o 
  -7   5  15      156.41      187.92     20.04 o 
  -5   5  15      146.12      126.18     15.02 o 
 -22   6  15       20.47       31.19     10.22 o 
 -20   6  15        8.77        9.58     11.39 o 
 -18   6  15       18.83        9.58      6.26 o 
 -16   6  15        0.79        0.67      4.93 o 
 -14   6  15       12.68       11.15      5.77 o 
 -12   6  15       19.81       38.01      5.98 o 
 -10   6  15        0.08      -11.18     14.72 o 
  -8   6  15        0.07       -0.89     12.29 o 
  -6   6  15       20.57       10.32     10.19 o 
 -19   7  15      353.98      370.54     18.88 o 
 -17   7  15      317.75      368.79     17.37 o 
 -15   7  15       74.36      105.99     11.19 o 
 -13   7  15      740.21      711.69     53.05 o 
 -11   7  15      260.57      250.49     19.35 o 
  -9   7  15      619.00      583.11     27.46 o 
 -26   0  16      112.58       82.42     24.30 o 
 -24   0  16      666.86      646.37     29.89 o 
 -22   0  16     2062.79     2068.81     49.42 o 
 -20   0  16       98.46       99.58     18.57 o 
 -18   0  16      475.67      583.81     22.35 o 
 -16   0  16     3409.37     3504.98     62.13 o 
 -14   0  16     2957.81     2837.60     69.19 o 
 -12   0  16     4328.33     4120.37     65.89 o 
 -10   0  16      404.18      421.39     16.97 o 
  -8   0  16       43.28       27.00      6.12 o 
  -6   0  16      353.01      334.70     13.31 o 
 -25   1  16      244.87      181.30     15.19 o 
 -23   1  16      161.37      175.47     22.12 o 
 -21   1  16      411.32      453.22     21.33 o 
 -19   1  16        2.89        4.12      7.47 o 
 -17   1  16      420.32      359.47     15.12 o 
 -15   1  16      548.37      521.92     16.13 o 
 -13   1  16      431.11      489.44     33.46 o 
 -11   1  16      909.64      978.83     19.31 o 
  -9   1  16       49.85       55.46      5.66 o 
  -7   1  16       17.42       18.29      4.07 o 
  -5   1  16      151.95      148.71      8.56 o 
 -26   2  16       68.21       35.18     47.26 o 
 -24   2  16       22.15       19.64     11.61 o 
 -22   2  16      532.91      554.28     18.46 o 
 -20   2  16       48.38       55.26     10.62 o 
 -18   2  16       37.80       47.06      8.30 o 
 -16   2  16      210.82      212.48     14.32 o 
 -14   2  16      555.41      579.81     15.81 o 
 -12   2  16      638.42      633.68     12.10 o 
 -10   2  16       69.67       69.40      5.51 o 
  -8   2  16       65.13       78.39     11.39 o 
  -6   2  16       17.60       21.72     10.10 o 
  -4   2  16        6.78       13.96     15.54 o 
 -25   3  16      923.03      932.52     26.83 o 
 -23   3  16      713.96      744.45     24.57 o 
 -21   3  16     1154.04     1026.73     23.13 o 
 -19   3  16       17.89       14.94     10.86 o 
 -17   3  16      461.70      437.00     14.90 o 
 -15   3  16     1708.14     1715.50     24.24 o 
 -13   3  16     1324.15     1345.74     21.02 o 
 -11   3  16     1266.42     1396.58     22.39 o 
  -9   3  16      874.62      908.40     21.90 o 
  -7   3  16      628.89      696.25     21.58 o 
  -5   3  16      451.26      434.54     15.15 o 
 -24   4  16      206.69      212.60     18.01 o 
 -22   4  16      256.26      305.75     15.54 o 
 -20   4  16      150.81      155.32     11.40 o 
 -18   4  16      172.96      166.91     15.90 o 
 -16   4  16      172.63      190.08     18.06 o 
 -14   4  16      248.91      273.07     13.99 o 
 -12   4  16      592.16      579.25     12.33 o 
 -10   4  16      365.69      317.80     51.21 o 
  -8   4  16       46.41       25.11      9.81 o 
  -6   4  16      378.35      368.22     18.79 o 
 -21   5  16       27.36       19.39      8.98 o 
 -19   5  16        6.25        8.27      8.78 o 
 -17   5  16       79.12      106.51     24.02 o 
 -15   5  16      323.08      339.76     13.14 o 
 -13   5  16      141.39      142.21     12.11 o 
 -11   5  16        1.56       10.26     10.76 o 
  -9   5  16      338.70      333.53     20.23 o 
  -7   5  16      369.83      367.89     21.24 o 
 -20   6  16      378.13      393.02     19.20 o 
 -18   6  16      516.95      506.93     13.94 o 
 -16   6  16      133.91      130.30      9.34 o 
 -14   6  16      296.33      284.11     15.51 o 
 -12   6  16      671.91      701.61     24.79 o 
 -10   6  16      350.53      390.01     22.50 o 
 -23   1  17      544.68      475.45     22.41 o 
 -21   1  17       94.17      106.11     11.98 o 
 -19   1  17      480.32      455.23     15.14 o 
 -17   1  17      859.79      837.31     18.87 o 
 -15   1  17      272.09      256.17     11.07 o 
 -13   1  17      860.82      885.23     16.30 o 
 -11   1  17     1995.36     2017.56     28.23 o 
  -9   1  17      614.84      600.34     13.72 o 
  -7   1  17      392.63      416.82     18.49 o 
 -24   2  17      758.04      693.97     37.57 o 
 -22   2  17      111.96      116.21     11.92 o 
 -20   2  17        9.59       11.74      9.98 o 
 -18   2  17      381.67      424.94     14.73 o 
 -16   2  17      516.25      535.35     16.53 o 
 -14   2  17     1009.28      940.58     23.73 o 
 -12   2  17     1149.56     1116.75     20.31 o 
 -10   2  17      176.92      208.40     27.63 o 
  -8   2  17      979.46      985.00     21.34 o 
 -23   3  17        0.20       -4.59      8.86 o 
 -21   3  17       10.42       -0.35      7.17 o 
 -19   3  17        3.70        5.53      8.60 o 
 -17   3  17       13.04       -0.18      8.46 o 
 -15   3  17      103.56       83.55      9.22 o 
 -13   3  17      108.86      117.12     12.77 o 
 -11   3  17        6.11        7.32      8.40 o 
  -9   3  17       31.25       32.65     16.76 o 
 -22   4  17      310.45      312.40     15.30 o 
 -20   4  17      240.96      243.67     12.79 o 
 -18   4  17      341.05      329.51     27.10 o 
 -16   4  17      299.76      289.59     14.42 o 
 -14   4  17      839.68      862.20     25.89 o 
 -12   4  17       90.25       85.89     14.56 o 
 -10   4  17      423.09      424.97     18.17 o 
 -19   5  17      171.57      145.93     16.24 o 
 -17   5  17      519.71      500.56     22.49 o 
 -15   5  17      235.49      242.42     10.86 o 
 -13   5  17      344.85      372.72     21.33 o 
 -22   0  18       29.54       34.50     13.88 o 
 -20   0  18      360.43      291.34     23.96 o 
 -18   0  18      957.96     1006.59     28.23 o 
 -16   0  18      593.54      612.54     21.96 o 
 -14   0  18      728.16      655.92     23.37 o 
 -12   0  18      315.79      301.59     13.15 o 
 -21   1  18       16.46       12.27      8.24 o 
 -19   1  18      384.13      374.99     27.16 o 
 -17   1  18       42.02       35.03      7.61 o 
 -15   1  18       45.42       61.71      9.48 o 
 -13   1  18      459.21      469.01     15.19 o 
 -11   1  18       97.80       76.43      7.54 o 
 -20   2  18      187.26      192.76     15.68 o 
 -18   2  18       67.10       54.08      8.52 o 
 -16   2  18      310.58      349.83     13.26 o 
 -14   2  18        8.77        4.76      6.15 o 
 -12   2  18       83.62      117.95     48.59 o 
 -19   3  18      808.43      793.26     18.55 o 
 -17   3  18      307.32      298.84     23.82 o 
 -15   3  18      208.62      219.05     15.44 o 
                                                 
